# Supplementary material for: Ecogenomics of virophages and their giant virus hosts assessed through time series metagenomics
Source: Nat Commun. 2017 Oct 11;8:858. doi: 10.1038/s41467-017-01086-2 (PMC5636890; doi:10.1038/s41467-017-01086-2)
Supplement: Supplementary file 4 — Supplementary Data 1 [file 41467_2017_1086_MOESM4_ESM.xls]

## Sheet: Sheet1
	Core genes				Near-core genes				Signature genes – Candidate genus 1		Signature genes – Candidate genus 2									Signature genes – Candidate genus 3
Contig Id	PC_001 – Major Capsid Protein – V20	PC_004 – Minor Capsid Protein – V18-V19	PC_003 - DNA Packaging – V3	PC_002 – Cysteine Protease – V9	PC_012 – Hypothetical protein – V21	PC_013 – Primase Helicase – V13	PC_005 – Hypothetical Protein	PC_007 – Hypothetical Protein	PC_056 – Hypothetical Protein	PC_058 – Hypothetical Protein	PC_059 – Adenine methylase	PC_102 – Hypothetical Protein	PC_103 – Hypothetical Protein	PC_104 – Hypothetical Protein	PC_105 – Hypothetical Protein	PC_106 – Hypothetical Protein	PC_107 – Hypothetical Protein	PC_108 – Hypothetical Protein	PC_109 – Hypothetical Protein	PC_94 – Hypothetical Protein	PC_95 – Hypothetical Protein	PC_96 – Hypothetical Protein	PC_97 – Hypothetical Protein	PC_100 – Hypothetical Protein
Mendota_10001349	Mendota_10001349_gene_15	Mendota_37001633_gene_20	Mendota_10001349_gene_10	Mendota_37001633_gene_6	Mendota_10001349_gene_11	Mendota_10001349_gene_5	Mendota_37001633_gene_16	Mendota_10001349_gene_3
Mendota_10001721	Mendota_10001721_gene_2	Mendota_10001721_gene_3		Mendota_10001721_gene_6				Mendota_10001721_gene_7
Mendota_1002202	Mendota_1002202_gene_4	Mendota_1002202_gene_3	Mendota_1002202_gene_21	Mendota_1002202_gene_2	Mendota_1002202_gene_8	Mendota_1002202_gene_6	Mendota_1002202_gene_7	Mendota_1002202_gene_16
Mendota_1002791	Mendota_1002791_gene_14	Mendota_1002791_gene_13	Mendota_1002791_gene_20	Mendota_1002791_gene_3	Mendota_1002791_gene_19	Mendota_1002791_gene_6	Mendota_1002791_gene_4	Mendota_1002791_gene_22	Mendota_1002791_gene_18	Mendota_1002791_gene_11
Mendota_157001142	Mendota_157001142_gene_17	Mendota_157001142_gene_18	Mendota_157001142_gene_9	Mendota_157001142_gene_13	Mendota_157001142_gene_10	Mendota_157001142_gene_8	Mendota_157001142_gene_16	Mendota_157001142_gene_2												Mendota_157001142_gene_11	Mendota_157001142_gene_21	Mendota_157001142_gene_12	Mendota_157001142_gene_6	Mendota_157001142_gene_4
Mendota_2001693	Mendota_2001693_gene_3	Mendota_2001693_gene_5	Mendota_2001693_gene_16	Mendota_2001693_gene_8	Mendota_2001693_gene_9	Mendota_2001693_gene_18	Mendota_2001693_gene_19	Mendota_2001693_gene_23												Mendota_2256000135_gene_14	Mendota_2256000135_gene_11	Mendota_2256000135_gene_13	Mendota_2256000135_gene_18	Mendota_2256000135_gene_4
Mendota_2256000135	Mendota_2256000135_gene_9	Mendota_2256000135_gene_8	Mendota_2256000135_gene_16	Mendota_2256000135_gene_12	Mendota_2256000135_gene_15	Mendota_2256000135_gene_17	Mendota_2256000135_gene_1-partial	Mendota_2256000135_gene_5
Mendota_2320000189	Mendota_2320000189_gene_14	Mendota_2320000189_gene_13	Mendota_2320000189_gene_10	Mendota_2320000189_gene_8	Mendota_2320000189_gene_9			Mendota_2320000189_gene_7			Mendota_2320000189_gene_3	Mendota_2320000189_gene_6	Mendota_2320000189_gene_11	Mendota_2320000189_gene_4	Mendota_2320000189_gene_16	Mendota_2320000189_gene_12	Mendota_2320000189_gene_5	Mendota_2320000189_gene_17	Mendota_2320000189_gene_18
Mendota_2367002401	Mendota_2367002401_gene_19	Mendota_2367002401_gene_18	Mendota_2367002401_gene_15	Mendota_2367002401_gene_13	Mendota_2367002401_gene_14		Mendota_2367002401_gene_5	Mendota_2367002401_gene_12			Mendota_2367002401_gene_8-2			Mendota_2367002401_gene_9	Mendota_2367002401_gene_21	Mendota_2367002401_gene_17	Mendota_2367002401_gene_10	Mendota_2367002401_gene_22	Mendota_2367002401_gene_23
Mendota_402	Mendota_402_gene_14	Mendota_402_gene_13	Mendota_402_gene_21	Mendota_402_gene_19	Mendota_402_gene_22		Mendota_402_gene_9
Mendota_407000702	Mendota_407000702_gene_3	Mendota_407000702_gene_4
Mendota_8000495	Mendota_8000495_gene_5	Mendota_8000495_gene_4		Mendota_8000495_gene_1-partial
TBE_1000887	TBE_1000887_gene_8	TBE_1000887_gene_9	TBE_1000887_gene_14	TBE_1000887_gene_10	TBE_1000887_gene_15	TBE_1000887_gene_2	TBE_1000887_gene_5	TBE_1000887_gene_7
TBE_1001087	TBE_1001087_gene_10	TBE_1001087_gene_11	TBE_1001087_gene_16	TBE_1001087_gene_12	TBE_1001087_gene_17		TBE_1001087_gene_2	TBE_1001087_gene_9
TBE_1001871	TBE_1001871_gene_13	TBE_1001871_gene_14	TBE_1001871_gene_4	TBE_1001871_gene_15	TBE_1001871_gene_16	TBE_1001871_gene_8	TBE_1001871_gene_9	TBE_1001871_gene_11
TBE_1002136	TBE_1002136_gene_4	TBE_1002136_gene_3		TBE_1002136_gene_2			TBE_1002136_gene_5	TBE_1002136_gene_9
TBE_1004812	TBE_1004812_gene_3	TBE_1004812_gene_4		TBE_1004812_gene_5
TBE_1004871	TBE_1004871_gene_1				TBE_1004871_gene_5
TBE_1006087	TBE_1006087_gene_3	TBE_1006087_gene_2		TBE_1006087_gene_1-partial				TBE_1006087_gene_5
TBE_1009866	TBE_1009866_gene_3	TBE_1009866_gene_2
TBE_1017591	TBE_1017591_gene_3	TBE_1017591_gene_2
TBH_10002641	TBH_10002641_gene_7	TBH_10002641_gene_8	TBH_10002641_gene_15	TBH_10002641_gene_9	TBH_10002641_gene_14	TBH_10002641_gene_21	TBH_10002641_gene_2
TBH_10002729	TBH_10002729_gene_10	TBH_10002729_gene_9	TBH_10002729_gene_22	TBH_10002729_gene_8	TBH_10002729_gene_23		TBH_10002729_gene_19	TBH_10002729_gene_14
TBH_10004977	TBH_10004977_gene_2	TBH_10004977_gene_3	TBH_10004977_gene_8	TBH_10004977_gene_4	TBH_10004977_gene_5	TBH_10004977_gene_12	TBH_10004977_gene_13	TBH_10004977_gene_15
TBH_10005622	TBH_10005622_gene_9	TBH_10005622_gene_8	TBH_10005622_gene_6	TBH_10005622_gene_7				TBH_10005622_gene_5
TBH_10005660	TBH_10005660_gene_7	TBH_10005660_gene_6	TBH_10005660_gene_5	TBH_10005660_gene_4
TBH_10008145	TBH_10008145_gene_4	TBH_10008145_gene_3		TBH_10008145_gene_2			TBH_10008145_gene_5	TBH_10008145_gene_10-partial
TBH_10014278	TBH_10014278_gene_2-3	TBH_10014278_gene_1						TBH_10014278_gene_5
TBH_10019501	TBH_10019501_gene_4	TBH_10019501_gene_5
List of core, near-core, and signature genes. For each newly-assembled virophage contig, the core, near-core, and signature genes are indicated when identified in the contig.
