# Supplementary material for: Ecogenomics of virophages and their giant virus hosts assessed through time series metagenomics
Source: Nat Commun. 2017 Oct 11;8:858. doi: 10.1038/s41467-017-01086-2 (PMC5636890; doi:10.1038/s41467-017-01086-2)
Supplement: Supplementary file 5 — Supplementary Data 2 [file 41467_2017_1086_MOESM5_ESM.xls]

## Sheet: Sheet1
	Mavirus	ALM	Gut_AUXO011975871	Gut_AUXO012213446	Gut_AUXO014440522	Gut_AUXO014598981	Gut_AUXO014937588	Gut_AUXO016736138	Gut_AUXO017923253	Mendota_2001693	TBH_10002641	TBH_10005660	TBH_10005622	YSLV7	AS_JTFN01020458	AS_JTFN01020682	Mendota_1002202	AS_JRYD01023610	TBH_10004977	TBE_1001871	BR_AGTN01747808	BR_AGTN01474778	BR_AGTN01474778	Zamilon	Sputnik	Sputnik_2	Sputnik_3	YSLV2	Mendota_10001721	Mendota_157001142	Mendota_2256000135	Mendota_407000702	Mendota_8000495	Mendota_2320000189	Mendota_2367002401	TBE_1004871	DSLV1	Mendota_1002791	YSLV3	DSLV2	DSLV3	DSLV4	DSLV5	DSLV6	Mendota_402	YSLV6	OLV	YSLV1	QLV
Mavirus	100	28.8779	0	0	0	0	0	0	0	0	0	11.7162	0	8.08581	7.42574	0	5.11551	0	0	0	0	5.77558	5.77558	8.74587	7.92079	7.92079	7.92079	0	0	7.75578	0	0	0	0	0	0	0	0	6.76568	0	0	0	0	0	0	0	0	4.9505	0
ALM	31.6456	100	0	0	0	10.3074	0	0	0	0	9.40325	14.1049	0	20.2532	19.1682	0	17.5407	11.9349	17.9024	17.9024	0	0	0	18.9873	18.6257	18.6257	18.6257	18.9873	0	8.31826	0	12.2966	5.24412	4.33996	4.33996	10.1266	5.42495	9.22242	9.94575	11.2116	10.3074	10.3074	10.3074	10.3074	15.3707	13.0199	14.6474	6.87161	10.4882
Gut_AUXO011975871	0	0	100	18.2867	28.5008	28.9951	29.4893	52.2241	32.6194	0	0	0	0	0	0	0	5.93081	0	5.10708	5.10708	0	0	0	6.09555	8.40198	8.40198	8.40198	0	0	0	0	0	5.93081	0	0	0	0	0	16.9687	19.4399	0	0	0	0	0	0	17.4629	0	0
Gut_AUXO012213446	0	0	18.7713	100	52.2184	26.2799	37.372	20.4778	60.9215	0	0	0	0	0	0	0	8.36177	0	11.6041	11.6041	0	4.60751	4.60751	8.87372	8.19113	8.19113	8.19113	11.0922	0	11.6041	9.21502	9.38567	5.9727	13.1399	13.1399	12.7986	12.9693	9.89761	10.7509	12.2867	9.55631	9.55631	8.36177	9.55631	15.1877	9.72696	0	13.4812	7.16724
Gut_AUXO014440522	0	0	23.3748	42.3237	100	34.3015	32.5035	23.2365	49.7925	0	0	0	0	0	0	0	1.79806	0	5.39419	5.39419	0	4.14938	4.14938	7.60719	8.85201	8.85201	8.85201	8.02213	0	0	7.19225	9.68188	0	11.7566	11.7566	5.80913	0	0	0	0	0	0	0	0	0	0	5.67082	4.56432	6.08575
Gut_AUXO014598981	0	10.6343	32.8358	28.7313	46.4552	100	40.4851	31.3433	50.1866	0	0	0	0	11.194	4.10448	0	8.58209	0	9.70149	9.70149	0	0	0	0	0	0	0	0	12.1269	0	11.194	18.6567	7.64925	20.8955	20.8955	12.8731	21.2687	19.5896	16.6045	16.791	13.0597	13.0597	12.6866	13.0597	12.5	11.7537	5.78358	5.97015	5.03731
Gut_AUXO014937588	0	0	29.1601	22.187	37.2425	34.0729	100	25.0396	35.8162	0	0	7.44849	8.08241	14.1046	15.6894	0	6.33914	0	9.82567	9.82567	0	3.64501	3.64501	20.7607	20.2853	20.2853	20.2853	14.1046	14.4216	0	14.4216	22.504	0	7.76545	7.76545	18.0666	17.1157	12.5198	11.5689	12.6783	11.4105	11.4105	11.252	11.252	13.4707	0	12.5198	4.91284	4.27892
Gut_AUXO016736138	0	0	50.9009	18.018	25.2252	25.2252	23.7237	100	27.3273	8.25826	0	0	3.9039	0	0	0	7.20721	10.0601	5.70571	5.70571	0	0	0	13.2132	12.4625	12.4625	12.4625	7.20721	0	0	13.0631	14.1141	0	9.90991	9.90991	9.45946	16.8168	15.015	17.2673	14.2643	10.2102	10.2102	7.05706	10.2102	10.5105	0	5.10511	0	0
Gut_AUXO017923253	0	0	27.6353	50.8547	51.567	38.3191	33.6182	25.9259	100	0	0	0	0	0	0	0	0	0	13.6752	13.6752	0	0	0	21.0826	0	0	0	13.9601	0	0	0	20.5128	4.98575	14.5299	14.5299	0	0	0	0	0	0	0	0	0	0	0	0	18.9459	0
Mendota_2001693	0	0	0	0	0	0	0	9.25926	0	100	0	14.3098	19.697	0	0	0	18.8552	0	23.2323	23.2323	0	0	0	17.3401	18.6869	18.6869	18.6869	0	10.7744	0	9.25926	0	0	0	0	0	0	0	0	0	0	0	0	0	7.23906	0	0	0	0
TBH_10002641	0	0	0	0	0	0	0	0	0	0	100	12.8247	13.7987	11.3636	21.9156	20.9416	21.2662	7.14286	21.5909	21.5909	2.75974	6.49351	6.49351	26.2987	25	25	25	21.1039	23.0519	14.2857	14.1234	6.16883	16.0714	22.0779	22.0779	20.7792	12.8247	9.25325	20.2922	21.4286	21.1039	21.2662	12.6623	21.2662	0	10.8766	6.81818	3.73377	20.9416
TBH_10005660	12.5664	13.8053	7.61062	0	0	0	14.5133	0	0	15.0442	23.3628	100	26.7257	35.0442	18.5841	19.292	20.531	15.9292	24.0708	24.0708	0	6.72566	6.72566	20.354	19.292	19.292	19.115	23.1858	21.7699	18.9381	14.5133	22.4779	16.8142	18.7611	18.7611	15.0442	18.5841	19.469	20	16.8142	19.115	19.115	12.7434	19.115	20.354	20.354	17.5221	7.9646	21.4159
TBH_10005622	0	0	5.27211	0	0	0	8.67347	4.42177	0	19.7279	15.3061	25.5102	100	12.7551	0	0	22.2789	0	22.449	22.449	0	0	0	22.449	22.1088	22.1088	21.7687	21.5986	10.5442	0	0	0	0	22.1088	22.1088	0	8.84354	9.86395	10.5442	10.7143	10.7143	10.7143	10.8844	10.7143	9.18367	8.84354	16.1565	9.86395	10.2041
YSLV7	8.37607	5.12821	0	0	0	9.91453	15.5556	0	0	0	11.7949	33.8462	14.0171	100	15.5556	18.1197	17.7778	11.1111	20.6838	20.6838	0	5.64103	5.64103	17.265	14.5299	14.5299	14.188	12.1368	12.1368	12.6496	0	0	4.44444	11.6239	11.6239	12.4786	14.8718	13.1624	12.6496	16.5812	18.1197	18.1197	17.7778	18.1197	8.20513	0	21.7094	8.54701	14.359
AS_JTFN01020458	7.36498	12.6023	0	0	0	3.60065	16.2029	0	0	0	22.9133	17.1849	0	21.6039	100	27.8232	21.6039	17.6759	25.8592	25.8592	6.71031	8.34697	8.34697	28.3142	24.2226	24.2226	24.2226	22.5859	18.1669	12.6023	18.4943	14.8936	15.7119	23.5679	23.5679	21.2766	18.9853	18.1669	17.3486	17.0213	21.9313	21.9313	14.239	21.6039	17.1849	20.7856	10.802	14.5663	21.7676
AS_JTFN01020682	0	0	0	0	0	0	0	0	0	0	22.0513	18.6325	0	18.1197	29.0598	100	25.1282	17.9487	23.0769	23.0769	7.35043	8.20513	8.20513	23.9316	23.7607	23.7607	23.7607	19.8291	23.7607	0	10.4274	21.5385	18.4615	24.4444	24.4444	24.4444	23.7607	22.3932	23.7607	22.5641	22.3932	22.735	9.57265	22.735	25.4701	17.7778	21.3675	20.5128	20.5128
Mendota_1002202	5.22766	16.3575	6.07083	8.26307	2.19224	7.75717	12.1417	8.09444	0	18.887	22.4283	19.0556	21.7538	17.032	22.4283	22.2597	100	18.0438	28.3305	28.3305	8.60034	9.27487	9.27487	31.0287	31.3659	31.3659	31.1973	23.946	24.4519	14.1653	23.946	17.3693	18.3811	24.2833	24.2833	24.6206	25.1265	27.8246	27.4874	27.1501	27.1501	27.1501	19.3929	27.1501	23.1029	24.4519	17.2007	25.6324	27.3187
AS_JRYD01023610	0	17.0103	17.268	0	0	0	0	17.268	0	0	12.1134	23.1959	0	23.1959	27.8351	27.0619	28.3505	100	29.8969	29.8969	12.1134	13.4021	13.4021	33.7629	32.732	32.732	32.732	26.2887	28.6082	22.6804	21.9072	16.4948	24.7423	27.3196	27.3196	25.2577	24.7423	24.7423	22.9381	24.2268	28.0928	28.0928	19.5876	27.8351	26.8041	12.8866	10.8247	13.1443	30.1546
TBH_10004977	0	10.9515	5.56553	12.2083	5.20646	8.43806	9.51526	6.82226	10.0539	23.6984	23.5189	20.8259	18.851	19.2101	28.3662	24.0575	30.1616	19.7487	100	100	8.25853	8.97666	8.97666	29.8025	30.3411	30.3411	30.3411	22.8007	18.4919	8.43806	17.4147	18.4919	18.3124	21.7235	21.7235	18.851	24.9551	24.9551	21.9031	21.0054	21.7235	21.7235	12.5673	21.7235	18.1329	28.3662	19.5691	28.0072	27.6481
TBE_1001871	0	10.9515	5.56553	12.2083	5.20646	8.43806	9.51526	6.82226	10.0539	23.6984	23.5189	20.8259	18.851	19.2101	28.3662	24.0575	30.1616	19.7487	100	100	8.25853	8.97666	8.97666	29.8025	30.3411	30.3411	30.3411	22.8007	18.4919	8.43806	17.4147	18.4919	18.3124	21.7235	21.7235	18.851	24.9551	24.9551	21.9031	21.0054	21.7235	21.7235	12.5673	21.7235	18.1329	28.3662	19.5691	28.0072	27.6481
BR_AGTN01747808	0	0	0	0	0	0	0	0	0	0	23.5714	0	0	0	29.2857	30.7143	36.4286	33.5714	35	35	100	0	0	92.8571	87.8571	87.8571	87.8571	22.1429	0	0	0	0	0	27.1429	27.1429	27.1429	30.7143	25.7143	23.5714	25	26.4286	26.4286	0	26.4286	27.1429	29.2857	0	0	30
BR_AGTN01474778	11.2179	0	0	8.65385	9.61538	0	7.37179	8.97436	0	0	12.8205	12.1795	0	10.5769	16.3462	15.3846	17.6282	16.6667	17.9487	17.9487	0	100	56.7308	51.2821	48.7179	48.7179	48.0769	15.0641	16.0256	15.7051	14.7436	14.4231	11.859	15.7051	15.7051	15.3846	15.0641	17.6282	16.9872	17.3077	17.9487	17.9487	17.9487	17.9487	15.7051	5.44872	10.2564	14.4231	16.6667
BR_AGTN01474778	11.2179	0	0	8.65385	9.61538	0	7.37179	8.97436	0	0	12.8205	12.1795	0	10.5769	16.3462	15.3846	17.6282	16.6667	17.9487	17.9487	0	56.7308	100	51.2821	48.7179	48.7179	48.0769	15.0641	16.0256	15.7051	14.7436	14.4231	11.859	15.7051	15.7051	15.3846	15.0641	17.6282	16.9872	17.3077	17.9487	17.9487	17.9487	17.9487	15.7051	5.44872	10.2564	14.4231	16.6667
Zamilon	8.70279	17.4056	8.37438	8.53859	9.35961	0	21.8391	13.9573	0	16.913	27.2578	18.8834	21.1823	17.734	25.2874	22.9885	30.2135	21.5107	27.2578	27.2578	21.3465	26.2726	26.2726	100	85.3859	85.3859	85.3859	23.8095	22.4959	16.7488	23.8095	24.4663	17.2414	23.8095	23.8095	22.3317	23.1527	24.1379	24.7947	24.1379	24.6305	24.9589	19.5402	24.7947	21.3465	23.1527	10.6732	22.6601	21.8391
Sputnik	4.70588	10.9244	8.57143	8.06723	10.7563	0	21.8487	14.1176	0	17.1429	25.8824	16.8067	21.8487	18.8235	24.5378	22.8571	31.2605	20.8403	28.4034	28.4034	20.6723	25.5462	25.5462	87.563	100	100	99.6639	25.3782	23.0252	17.479	23.8655	26.5546	17.8151	24.8739	24.8739	24.0336	24.2017	24.2017	24.8739	24.0336	24.5378	24.7059	19.1597	24.7059	21.3445	18.6555	9.57983	14.6218	22.8571
Sputnik_2	4.70588	10.9244	8.57143	8.06723	10.7563	0	21.8487	14.1176	0	17.1429	25.8824	16.8067	21.8487	18.8235	24.5378	22.8571	31.2605	20.8403	28.4034	28.4034	20.6723	25.5462	25.5462	87.563	100	100	99.6639	25.3782	23.0252	17.479	23.8655	26.5546	17.8151	24.8739	24.8739	24.0336	24.2017	24.2017	24.8739	24.0336	24.5378	24.7059	19.1597	24.7059	21.3445	18.6555	9.57983	14.6218	22.8571
Sputnik_3	4.70588	10.9244	8.57143	8.06723	10.7563	0	21.8487	14.1176	0	17.1429	25.8824	16.8067	21.5126	15.1261	24.5378	22.8571	31.0924	20.8403	28.4034	28.4034	20.6723	25.2101	25.2101	87.395	99.6639	99.6639	100	25.3782	23.0252	17.479	23.6975	26.5546	17.8151	24.8739	24.8739	24.0336	24.2017	24.2017	25.042	24.0336	24.7059	24.8739	19.6639	25.042	21.3445	18.6555	9.41176	14.6218	22.8571
YSLV2	0	10.9589	8.90411	11.1301	9.93151	8.21918	8.56164	8.21918	9.93151	0	22.4315	16.9521	14.5548	18.1507	15.5822	16.9521	24.3151	15.2397	21.5753	21.5753	0	8.04795	8.04795	24.3151	25.1712	25.1712	25.6849	100	33.2192	17.637	24.3151	23.4589	19.5205	28.9384	28.9384	25.6849	26.1986	26.8836	25.8562	25.8562	28.2534	28.2534	19.1781	28.2534	25.6849	25.5137	24.6575	28.9384	27.911
Mendota_10001721	0	0	0	0	0	0	15.0662	0	0	10.596	23.8411	0	3.1457	0	17.7152	21.8543	24.5033	17.7152	21.6887	21.6887	0	8.27815	8.27815	22.6821	23.3444	23.3444	23.3444	31.7881	100	22.8477	23.8411	29.4702	19.2053	30.1325	30.1325	29.1391	29.8013	29.9669	29.9669	31.6225	30.4636	30.4636	20.0331	30.7947	27.4834	24.3377	23.6755	26.9868	27.3179
Mendota_157001142	7.60518	0	0	11.0032	0	0	0	0	0	0	14.4013	17.1521	0	11.9741	12.4595	0	13.4304	14.2395	9.38511	9.38511	0	7.9288	7.9288	16.5049	16.8285	16.8285	16.8285	22.0065	22.8155	100	34.3042	22.8155	14.2395	23.6246	23.6246	19.5793	19.5793	23.6246	24.2718	25.0809	26.2136	26.2136	17.6375	26.2136	23.4628	20.8738	17.6375	19.7411	20.8738
Mendota_2256000135	0	0	9.83871	8.70968	0	0	14.5161	9.83871	0	8.87097	22.0968	13.2258	0	0	17.5806	9.83871	22.7419	13.7097	19.6774	19.6774	0	7.41935	7.41935	22.2581	23.7097	23.7097	23.5484	23.5484	23.7097	33.2258	100	26.7742	17.4194	26.6129	26.6129	25.4839	26.6129	26.6129	25.3226	26.6129	25.4839	25.8065	15.8065	25.9677	23.5484	20.3226	20.9677	24.0323	24.6774
Mendota_407000702	0	10.6796	14.0777	6.6343	5.98706	16.1812	16.343	15.8576	6.6343	0	5.17799	13.5922	0	0	15.3722	9.2233	16.6667	10.6796	16.343	16.343	0	4.69256	4.69256	21.8447	22.6537	22.6537	22.6537	20.8738	28.3172	21.3592	25.7282	100	20.8738	22.8155	22.8155	19.5793	24.7573	24.4337	25.4045	26.5372	24.7573	24.9191	15.534	24.9191	22.3301	19.2557	16.5049	22.6537	22.0065
Mendota_8000495	0	6.63616	8.00915	8.00915	0	9.38215	0	0	8.00915	0	23.341	21.7391	11.8993	18.0778	21.968	24.714	24.4851	21.968	23.341	23.341	0	8.46682	8.46682	24.0275	24.2563	24.2563	24.2563	27.6888	27.46	20.1373	24.714	30.4348	100	29.0618	29.0618	27.46	34.3249	33.4096	35.4691	35.4691	34.0961	34.3249	18.9931	34.0961	31.3501	22.1968	24.714	26.7735	29.5195
Mendota_2320000189	0	4.16667	13.0208	13.3681	14.2361	0	8.50694	11.4583	17.0139	0	16.8403	18.2292	11.6319	14.7569	22.7431	22.0486	24.1319	18.4028	23.4375	23.4375	5.90278	8.50694	8.50694	25.1736	25.8681	25.8681	25.8681	29.8611	32.1181	19.7917	28.6458	26.0417	22.0486	100	100	34.7222	39.9306	37.5	38.7153	39.4097	39.7569	39.7569	26.7361	39.7569	36.4583	30.7292	28.4722	31.9444	33.5069
Mendota_2367002401	0	4.16667	13.0208	13.3681	14.2361	0	8.50694	11.4583	17.0139	0	16.8403	18.2292	11.6319	14.7569	22.7431	22.0486	24.1319	18.4028	23.4375	23.4375	5.90278	8.50694	8.50694	25.1736	25.8681	25.8681	25.8681	29.8611	32.1181	19.7917	28.6458	26.0417	22.0486	100	100	34.7222	39.9306	37.5	38.7153	39.4097	39.7569	39.7569	26.7361	39.7569	36.4583	30.7292	28.4722	31.9444	33.5069
TBE_1004871	0	4.4964	0	13.4892	7.55396	13.1295	12.2302	7.73381	0	0	22.8417	15.2878	0	17.6259	23.3813	24.1007	26.259	17.6259	23.741	23.741	6.65468	8.63309	8.63309	23.741	25.3597	25.3597	25.5396	28.4173	32.1942	23.741	28.9568	22.8417	21.4029	35.9712	35.9712	100	36.6906	39.5683	40.2878	40.6475	42.2662	42.2662	31.8345	42.0863	32.7338	30.036	23.741	28.0576	35.9712
DSLV1	0	5.21739	15.1304	13.2174	0	19.8261	19.3043	19.4783	0	0	22.4348	18.2609	10.7826	19.6522	20.1739	24.1739	25.913	16.6957	24.1739	24.1739	7.47826	8.17391	8.17391	24.5217	25.3913	25.3913	25.3913	27.1304	31.3043	21.0435	28.6957	27.6522	26.087	40	40	35.4783	100	62.2609	64.1739	65.2174	61.913	62.087	40.6957	61.7391	34.4348	32	25.0435	30.2609	35.6522
Mendota_1002791	0	4.31779	15.544	10.0173	7.94473	18.1347	19.8618	17.2712	0	0	22.9706	18.9983	10.0173	19.3437	19.171	22.6252	28.4974	16.5803	24.8705	24.8705	6.21762	9.49914	9.49914	25.3886	25.2159	25.2159	25.3886	27.2884	32.2971	21.4162	28.4974	27.2884	25.2159	37.3057	37.3057	37.9965	61.8307	100	75.475	76.1658	75.3022	75.3022	51.1226	74.9568	35.5786	31.0881	24.1796	32.2971	34.1969
YSLV3	4.49827	4.15225	0	9.34256	0	10.7266	11.7647	19.0311	0	0	22.4913	15.2249	22.6644	11.7647	18.1661	21.9723	28.0277	15.3979	20.7612	20.7612	5.70934	9.16955	9.16955	26.1246	25.7785	25.7785	25.9516	26.4706	32.3529	25.4325	26.9896	27.3356	26.8166	38.7543	38.7543	38.5813	63.6678	75.6055	100	86.6782	75.7785	75.9516	52.5952	75.6055	35.9862	28.0277	23.0104	30.7958	35.1211
DSLV2	0	4.86111	16.4931	12.5	0	15.4514	12.6736	15.9722	0	0	23.0903	16.4931	22.5694	17.1875	17.7083	20.8333	27.7778	16.3194	20.3125	20.3125	6.07639	9.02778	9.02778	25.5208	24.8264	24.8264	25	26.3889	33.1597	26.9097	28.2986	28.8194	26.2153	39.4097	39.4097	39.2361	65.1042	76.5625	86.9792	100	77.2569	77.4306	53.4722	77.0833	35.9375	30.0347	23.0903	31.4236	36.9792
DSLV3	0	4.31034	0	9.65517	0	11.0345	10.8621	11.7241	0	0	22.5862	15.3448	15.1724	17.2414	22.7586	20.3448	27.2414	17.2414	20.8621	20.8621	6.37931	8.96552	8.96552	25	25	25	25.1724	28.6207	32.2414	27.2414	27.2414	27.4138	25.6897	39.1379	39.1379	40.5172	61.3793	75.1724	75.6897	76.7241	100	99.8276	70.6897	99.3103	36.2069	30.5172	22.4138	32.2414	36.5517
DSLV4	0	4.31034	0	7.93103	0	11.0345	10.8621	11.7241	0	0	22.5862	14.6552	5.17241	14.6552	20.1724	20.3448	27.2414	17.2414	20.8621	20.8621	6.37931	8.96552	8.96552	25.1724	25.1724	25.1724	25.5172	28.6207	32.5862	27.4138	27.5862	27.5862	25.8621	39.4828	39.4828	40.5172	61.5517	75.1724	76.0345	76.8966	99.8276	100	70.6897	99.6552	36.2069	30.5172	22.4138	32.2414	36.7241
DSLV5	0	5.14403	0	10.0823	0	13.1687	12.5514	9.67078	0	0	15.4321	11.1111	6.17284	12.7572	17.4897	8.64198	23.251	13.786	14.4033	14.4033	0	10.6996	10.6996	23.251	23.251	23.251	23.4568	22.6337	25.3086	22.428	20.5761	20.9877	17.0782	31.6872	31.6872	36.4198	48.1481	60.9053	62.5514	63.3745	84.3621	84.3621	100	83.7449	30.2469	24.8971	12.5514	24.8971	27.9835
DSLV6	0	4.31034	0	7.93103	0	11.3793	10.8621	11.7241	0	0	22.931	15	5.17241	14.6552	19.6552	20.3448	27.2414	16.8966	20.8621	20.8621	6.37931	8.96552	8.96552	25.3448	25	25	25.3448	28.6207	32.7586	27.4138	27.7586	27.5862	25.6897	39.4828	39.4828	40.3448	61.2069	74.8276	75.5172	76.5517	99.3103	99.6552	70.1724	100	36.2069	30.5172	22.4138	32.2414	36.5517
Mendota_402	0	16.844	0	9.57447	0	0	15.0709	0	0	0	0	20.3901	9.21986	17.1986	18.617	26.4184	24.8227	18.4397	22.1631	22.1631	6.73759	8.68794	8.68794	23.0496	23.4043	23.4043	23.4043	26.5957	29.4326	25.7092	25.8865	25.5319	24.2908	37.234	37.234	32.2695	35.1064	36.5248	36.8794	36.7021	37.234	37.5887	26.0638	37.234	100	34.3972	29.078	35.9929	31.9149
YSLV6	0	11.3208	0	12.0069	0	11.1492	0	0	0	0	20.9262	20.0686	9.26244	20.0686	19.8971	17.8388	24.6998	8.57633	26.9297	26.9297	7.03259	5.8319	5.8319	24.6998	23.8422	23.8422	24.0137	25.729	25.0429	22.1269	22.1269	21.2693	18.0103	30.7033	30.7033	29.331	31.5609	31.2178	30.1887	31.2178	31.7324	31.7324	22.2985	31.7324	31.2178	100	27.9588	34.9914	37.9074
OLV	0	14.087	14.2609	0	7.13043	5.3913	14.2609	5.91304	0	0	0	17.0435	16.8696	21.2174	5.91304	21.2174	18.9565	7.30435	18.9565	18.9565	0	4.34783	4.34783	11.8261	10.087	10.087	9.91304	25.2174	25.0435	15.3043	22.9565	17.7391	16.8696	28.8696	28.8696	21.7391	25.0435	24.3478	24.1739	23.4783	23.4783	23.4783	14.6087	23.4783	28.5217	29.2174	100	29.913	29.0435
YSLV1	5.13644	6.09952	0	4.49438	5.29695	5.13644	5.77849	5.13644	5.29695	0	8.1862	7.22311	9.30979	8.02568	7.38363	7.70465	24.7191	5.13644	23.2745	23.2745	0	7.22311	7.22311	13.8042	13.9647	13.9647	13.9647	26.3242	26.0032	8.82825	10.2729	22.3114	19.2616	29.695	29.695	24.3981	28.0899	29.053	28.0899	28.4109	29.374	29.374	18.7801	29.053	30.6581	31.7817	25.2006	100	40.931
QLV	0	6.93241	0	7.27903	7.62565	4.67938	4.67938	0	0	0	22.5303	20.9705	10.5719	20.2773	23.0503	20.7972	28.0763	20.2773	26.6898	26.6898	7.27903	9.01213	9.01213	23.0503	25.3033	25.3033	25.3033	28.0763	29.1161	22.357	26.5165	24.0901	22.357	33.4489	33.4489	33.6222	35.5286	34.3154	35.3553	36.9151	36.2218	36.3951	23.0503	36.2218	31.1958	38.3016	28.9428	43.8475	100
TBE_1009866	0	0	0	0	0	0	0	0	6.4915	0	6.4915	0	13.2921	8.19165	10.0464	8.19165	20.8655	8.65533	20.5564	20.5564	0	0	0	10.6646	8.03709	8.03709	8.03709	11.592	12.3648	6.80062	7.2643	10.9737	21.0201	28.4389	28.4389	24.1113	26.2751	29.5209	28.9026	14.374	30.2937	30.2937	19.4745	30.2937	25.1932	34.9304	13.2921	30.6028	37.2488
Mar_AACY023295546	0	0	0	7.28346	0	0	0	7.87402	0	0	0	0	9.05512	19.8819	19.685	22.0472	22.0472	20.8661	21.063	21.063	0	9.64567	9.64567	27.1654	27.9528	27.9528	27.9528	25.1969	12.2047	21.4567	10.2362	21.063	25.3937	35.6299	35.6299	30.1181	34.252	33.8583	33.2677	33.0709	34.8425	35.2362	21.6535	34.8425	29.5276	37.4016	27.7559	36.6142	41.3386
TBH_10019501	5.50918	7.67947	0	4.67446	5.17529	8.34725	6.01002	6.6778	0	0	7.34558	4.34057	8.84808	14.0234	18.8648	14.5242	24.7078	17.1953	25.2087	25.2087	0	5.67613	5.67613	22.3706	22.0367	22.0367	22.0367	26.2104	27.7129	15.025	11.8531	23.7062	17.3623	33.7229	33.7229	32.0534	31.3856	34.0568	33.222	33.5559	33.5559	33.8898	22.8715	33.5559	32.2204	37.7295	27.379	38.2304	41.4023
TBE_1017591	5.50918	7.67947	0	4.67446	5.17529	8.34725	6.01002	6.6778	0	0	7.34558	4.34057	8.84808	14.0234	18.8648	14.5242	24.7078	17.1953	25.2087	25.2087	0	5.67613	5.67613	22.3706	22.0367	22.0367	22.0367	26.2104	27.7129	15.025	11.8531	23.7062	17.3623	33.7229	33.7229	32.0534	31.3856	34.0568	33.222	33.5559	33.5559	33.8898	22.8715	33.5559	32.2204	37.7295	27.379	38.2304	41.4023
YSLV4	0	0	0	6.80713	2.75527	0	0	8.75203	0	9.72447	21.3938	5.34846	9.40032	17.0178	20.9076	22.8525	26.094	16.6937	22.0421	22.0421	3.72771	8.10373	8.10373	22.5284	22.2042	22.2042	22.3663	23.3387	25.9319	20.4214	12.966	23.987	18.3144	33.0632	33.0632	28.6872	30.3079	32.4149	34.846	32.7391	34.1977	34.1977	23.1767	34.1977	31.1183	37.7634	25.6078	38.8979	42.4635
Mendota_10001349	0	0	0	12.6476	6.23946	0	8.09444	9.61214	0	22.2597	22.0911	18.5497	10.6239	22.4283	23.946	21.7538	25.9696	19.2243	25.9696	25.9696	6.07083	7.9258	7.9258	21.2479	21.9224	21.9224	21.7538	25.1265	26.3069	19.2243	23.6088	22.597	18.3811	33.2209	33.2209	31.7032	31.8718	32.8836	33.8954	33.0523	34.4013	34.57	23.7774	34.4013	30.1855	38.7858	27.8246	37.4368	44.5194
Mar_AACY020304312	0	11.6118	6.23917	6.23917	0	0	5.71924	5.89255	0	0	11.2652	7.97227	10.9185	21.1438	19.4107	12.825	12.825	8.31889	19.9307	19.9307	3.4662	9.01213	9.01213	12.825	13.3449	13.3449	13.3449	23.5702	22.5303	12.9983	23.5702	20.4506	8.83882	25.9965	25.9965	13.5182	25.3033	14.2114	14.3847	28.5962	14.0381	14.0381	13.3449	13.8648	22.0104	13.8648	22.8769	25.4766	28.0763
Mar_AACY023817627	0	0	0	0	0	0	0	0	0	0	0	0	0	9.28726	15.7667	0	19.6544	16.1987	19.8704	19.8704	0	0	0	19.0065	18.5745	18.5745	18.5745	19.6544	22.4622	16.1987	21.1663	19.0065	19.8704	22.4622	22.4622	19.8704	25.27	24.406	25.054	25.9179	23.9741	23.9741	10.5832	23.7581	22.4622	22.8942	19.8704	23.9741	23.1102
TBH_10014278	0	7.34824	0	0	0	0	7.1885	0	0	0	0	5.7508	7.98722	7.02875	0	7.98722	12.4601	4.79233	6.38978	6.38978	0	5.43131	5.43131	11.3419	11.9808	11.9808	11.9808	9.26518	11.9808	8.30671	10.2236	11.3419	7.02875	12.9393	12.9393	13.099	24.7604	25.7188	26.5176	12.7796	14.377	14.377	14.0575	14.0575	14.2173	12.1406	11.9808	14.0575	9.26518
TBE_1006087	0	7.49601	0	0	0	0	6.69856	0	0	0	0	5.58214	7.97448	6.69856	0	21.2121	22.6475	17.2249	6.37959	6.37959	0	5.42265	5.42265	21.8501	14.5136	14.5136	14.5136	25.1994	16.2679	8.29346	22.9665	21.8501	19.2982	25.0399	25.0399	25.6778	26.1563	26.9537	27.9107	26.3158	27.2727	27.2727	16.7464	27.1132	25.6778	22.0096	24.4019	16.2679	23.126
TBH_10002729	0	9.62838	5.06757	7.77027	0	5.74324	5.57432	5.40541	0	6.08108	20.6081	6.92568	6.41892	6.75676	12.5	22.8041	25.3378	8.61486	21.9595	21.9595	0	8.10811	8.10811	21.6216	21.6216	21.6216	21.7905	24.3243	11.1486	20.9459	9.62838	21.9595	20.2703	28.5473	28.5473	22.4662	28.7162	27.5338	27.027	26.0135	28.7162	28.7162	17.2297	28.3784	28.2095	22.973	23.9865	28.5473	25.3378
TBE_1001087	0	8.21018	5.25452	7.55337	0	0	0	6.07553	0	0	9.68801	8.21018	8.37438	14.1215	9.35961	11.6585	13.3005	6.07553	23.9737	23.9737	0	8.53859	8.53859	12.1511	11.9869	11.9869	11.9869	13.9573	8.867	12.9721	9.68801	18.2266	19.376	17.4056	17.4056	22.6601	25.4516	27.0936	27.2578	26.9294	16.5846	16.5846	16.092	16.4204	17.734	25.78	8.04598	30.2135	26.2726
YSLV5	0	8.46906	7.16612	7.81759	0	0	14.0065	0	0	10.4235	22.4756	9.77199	10.0977	20.0326	19.7068	21.4984	24.5928	18.4039	22.8013	22.8013	2.443	9.28339	9.28339	25.7329	25.7329	25.7329	26.0586	25.7329	27.1987	15.3094	24.43	22.3127	21.0098	29.4788	29.4788	24.5928	27.3616	27.0358	27.5244	27.8502	28.9902	28.9902	17.4267	28.9902	28.9902	24.43	23.6156	28.1759	26.5472
TBE_1004812	7.28155	10.6796	15.8576	11.0032	17.9612	6.6343	17.3139	9.38511	11.9741	9.87055	14.8867	17.4757	10.1942	20.8738	19.5793	23.7864	23.7864	11.6505	21.1974	21.1974	0	9.38511	9.38511	25.0809	25.7282	25.7282	26.0518	26.0518	27.5081	16.5049	13.9159	23.1392	20.8738	29.1262	29.1262	24.9191	27.9935	28.1553	28.479	26.8608	27.6699	27.6699	16.343	27.6699	26.3754	25.2427	23.7864	29.6117	29.288
TBE_1000887	0	6.67634	0	0	7.54717	0	7.83745	5.66038	0	0	13.4978	0	11.3208	12.627	8.70827	13.9332	12.7721	10.5951	12.7721	12.7721	0	6.82148	6.82148	13.2075	11.0305	11.0305	11.0305	23.5123	24.9637	17.2714	13.0624	20.3193	17.1263	25.8345	25.8345	25.8345	27.5762	24.3832	26.5602	25.9797	25.5443	25.8345	15.0943	25.5443	24.9637	23.9478	20.8999	28.447	24.3832
TBH_10008145	0	0	0	0	0	0	13.5417	5.95238	0	0	13.6905	0	11.0119	20.6845	18.1548	21.131	12.5	8.03571	21.7262	21.7262	0	7.29167	7.29167	23.0655	11.6071	11.6071	11.756	21.5774	24.1071	15.1786	11.756	16.8155	17.4107	24.8512	24.8512	24.4048	26.6369	26.3393	26.6369	27.0833	26.4881	26.6369	14.881	26.4881	25.1488	21.131	16.6667	26.3393	27.0833
TBE_1002136	0	0	0	0	0	0	13.5417	5.95238	0	0	13.6905	0	10.7143	20.6845	13.244	20.8333	12.5	8.03571	21.7262	21.7262	0	7.14286	7.14286	23.5119	11.4583	11.4583	11.6071	21.7262	24.1071	14.7321	11.756	16.9643	17.8571	25.2976	25.2976	24.256	26.7857	26.4881	26.6369	27.0833	26.6369	26.7857	15.0298	26.6369	25	21.4286	16.9643	26.3393	27.381
Amino-acid identity (AAI) between virophage MCPs. AAI values were computed from an all-vs-all blastp comparison of MCPs. Members of established and newly proposed genera are highlighted with a black outline.
[truncated: 17 more columns]
