# Supplementary material for: Ecogenomics of virophages and their giant virus hosts assessed through time series metagenomics
Source: Nat Commun. 2017 Oct 11;8:858. doi: 10.1038/s41467-017-01086-2 (PMC5636890; doi:10.1038/s41467-017-01086-2)
Supplement: Supplementary file 6 — Supplementary Data 3 [file 41467_2017_1086_MOESM6_ESM.xls]

## Sheet: Sheet1
Genome bin	Size	# contigs	# predicted ORFs	Affiliation (PolB Tree)	Affiliation (signature NCVOGs )
TBH_Bin.11533	1261574	236	1547	Megaviridae	Megaviridae (120) Phycodnaviridae (9) Iridoviridae (2) Pandoravirus (1)
TBH_Bin.8232	1048196	52	1040	Megaviridae	Megaviridae (119) Phycodnaviridae (6) Marseilleviridae (1) Pandoravirus (1) Iridoviridae (1) Poxviridae (1)
Mendota_Bin.15565	1005161	231	1226		Megaviridae (102) Phycodnaviridae (12) Marseilleviridae (3) Pandoravirus (3)
TBH_Bin.6312	985549	72	916	Megaviridae	Megaviridae (88) Phycodnaviridae (14) Pandoravirus (1) Iridoviridae (1)
TBH_Bin.4287	936633	61	928	Megaviridae	Megaviridae (103) Phycodnaviridae (7) Marseilleviridae (1) Pandoravirus (1) Iridoviridae (1)
TBH_Bin.7315	874495	145	877	Megaviridae	Megaviridae (56) Phycodnaviridae (8) Pandoravirus (2) Iridoviridae (1) Poxviridae (1)
Mendota_Bin.10755	810765	111	890	Megaviridae	Megaviridae (110) Phycodnaviridae (10) Marseilleviridae (2) Iridoviridae (1)
Mendota_Bin.9519	722921	33	733	Megaviridae	Megaviridae (36) Phycodnaviridae (7)
Mendota_Bin.15566	719882	169	878	Megaviridae	Megaviridae (46) Phycodnaviridae (8) Pithovirus (1) Pandoravirus (1) Iridoviridae (1)
Mendota_Bin.8629	715502	171	945		Megaviridae (83) Phycodnaviridae (6) Marseilleviridae (1)
TBH_Bin.12546	707115	96	885		Megaviridae (31) Phycodnaviridae (9) Pandoravirus (2) Iridoviridae (1)
Mendota_Bin.24338	629908	34	688	Megaviridae	Megaviridae (26) Phycodnaviridae (1) Iridoviridae (1)
Mendota_Bin.26182	589646	142	688	Megaviridae	Megaviridae (50) Phycodnaviridae (8) Pandoravirus (3) Iridoviridae (2)
Mendota_Bin.29992	581567	35	395		Iridoviridae (2) Megaviridae (1)
Mendota_Bin.15517	560524	78	672	Megaviridae	Megaviridae (100) Phycodnaviridae (5) Pandoravirus (1) Iridoviridae (1)
TBH_Bin.9577	555419	123	554	Megaviridae	Megaviridae (46) Phycodnaviridae (2) Iridoviridae (1) Poxviridae (1)
Mendota_Bin.9538	550008	10	443	Megaviridae	Megaviridae (29) Phycodnaviridae (4) Marseilleviridae (1) Pandoravirus (1) Iridoviridae (1)
TBE_Bin.7143	540442	12	451	Megaviridae	Megaviridae (35) Phycodnaviridae (10) Marseilleviridae (1) Iridoviridae (1)
TBH_Bin.7054	536199	44	498	Megaviridae	Megaviridae (81) Phycodnaviridae (7) Pandoravirus (1)
Mendota_Bin.10346	530612	11	463	Megaviridae	Megaviridae (30) Phycodnaviridae (7) Marseilleviridae (2) Pandoravirus (1) Iridoviridae (1)
Mendota_Bin.4621	529471	27	480	Megaviridae	Megaviridae (29) Phycodnaviridae (5) Pandoravirus (1) Iridoviridae (1)
Mendota_Bin.14018	514539	28	522	Megaviridae	Megaviridae (27) Phycodnaviridae (5) Iridoviridae (1) Poxviridae (1)
TBE_Bin.2904	508831	5	480	Megaviridae	Megaviridae (86) Phycodnaviridae (2) Pandoravirus (1) Iridoviridae (1)
TBH_Bin.6325	501059	65	535		Megaviridae (91) Phycodnaviridae (4) Marseilleviridae (2) Iridoviridae (1)
TBH_Bin.4003	497963	20	454	Megaviridae	Megaviridae (79) Phycodnaviridae (7) Poxviridae (2) Iridoviridae (1)
TBE_Bin.13037	487876	50	527		Megaviridae (97) Phycodnaviridae (8) Marseilleviridae (1) Iridoviridae (1)
TBH_Bin.400	484733	22	488	Megaviridae	Megaviridae (83) Phycodnaviridae (2) Pandoravirus (1) Iridoviridae (1)
Mendota_Bin.36086	484693	23	430	Megaviridae	Megaviridae (72) Phycodnaviridae (3) Iridoviridae (1)
Mendota_Bin.14467	482240	51	476	Megaviridae	Megaviridae (124) Phycodnaviridae (3) Pandoravirus (1) Iridoviridae (1)
Mendota_Bin.9806	481530	50	463	Megaviridae	Megaviridae (85) Phycodnaviridae (2) Iridoviridae (1)
TBH_Bin.8470	471975	21	445	Megaviridae	Megaviridae (80) Phycodnaviridae (5) Pandoravirus (2) Iridoviridae (1)
Mendota_Bin.18927	467161	24	478	Megaviridae	Megaviridae (126) Iridoviridae (1) Poxviridae (1)
TBH_Bin.3960	456685	68	521		Megaviridae (97) Phycodnaviridae (1) Iridoviridae (1)
TBE_Bin.2741	450753	20	481	Megaviridae	Megaviridae (27) Phycodnaviridae (7) Pandoravirus (1) Iridoviridae (1)
Mendota_Bin.11447	449566	7	412	Megaviridae	Megaviridae (34) Phycodnaviridae (6) Iridoviridae (1)
TBH_Bin.8092	446306	25	460		Megaviridae (88) Phycodnaviridae (3) Pandoravirus (1) Iridoviridae (1)
Mendota_Bin.19125	444439	33	411	Megaviridae	Megaviridae (67) Phycodnaviridae (2) Iridoviridae (1)
TBH_Bin.7824	439005	37	356	Megaviridae	Megaviridae (59) Phycodnaviridae (6) Iridoviridae (1) Poxviridae (1)
Mendota_Bin.14433	434504	27	415	Megaviridae	Megaviridae (79) Phycodnaviridae (6) Marseilleviridae (1) Iridoviridae (1)
Mendota_Bin.26539	431099	16	412	Megaviridae	Megaviridae (26) Phycodnaviridae (6) Marseilleviridae (1) Pandoravirus (1)
TBH_Bin.2032	421384	19	351	Megaviridae	Megaviridae (67) Phycodnaviridae (6) Iridoviridae (1)
Mendota_Bin.30102	412743	113	506		Megaviridae (99) Phycodnaviridae (7) Marseilleviridae (1) Pandoravirus (1)
Mendota_Bin.25839	402397	78	463	Megaviridae	Megaviridae (84) Phycodnaviridae (4) Iridoviridae (1) Poxviridae (1)
TBE_Bin.11906	399997	66	423	Megaviridae	Megaviridae (38) Phycodnaviridae (11)
Mendota_Bin.12390	391361	10	396	Unclassified	Megaviridae (16) Phycodnaviridae (9) Iridoviridae (2) Pandoravirus (1) Poxviridae (1)
Mendota_Bin.35096	387287	40	428	Marseilleviridae	Megaviridae (7) Marseilleviridae (5) Pandoravirus (3) Phycodnaviridae (1) Pithovirus (1) Iridoviridae (1)
Mendota_Bin.16150	380585	68	411		Megaviridae (23) Phycodnaviridae (8) Iridoviridae (2) Pandoravirus (1)
Mendota_Bin.14087	376803	28	363	Iridoviridae	Megaviridae (15) Iridoviridae (8) Phycodnaviridae (5) Marseilleviridae (3)
TBH_Bin.7643	367575	21	392	Megaviridae	Megaviridae (29) Phycodnaviridae (4) Pandoravirus (2)
TBE_Bin.11595	364347	19	391	Megaviridae	Megaviridae (29) Phycodnaviridae (4) Pandoravirus (2)
Mendota_Bin.15567	358055	106	478		Megaviridae (39) Pandoravirus (3) Phycodnaviridae (2)
TBH_Bin.12515	350340	35	364	Iridoviridae	Megaviridae (17) Iridoviridae (8) Phycodnaviridae (6) Marseilleviridae (2) Pandoravirus (1)
Mendota_Bin.23734	344896	49	408	Megaviridae	Megaviridae (23) Phycodnaviridae (2) Pandoravirus (1)
TBH_Bin.6207	340715	28	342		Megaviridae (26) Phycodnaviridae (4) Iridoviridae (1)
Mendota_Bin.23125	334890	34	382		Megaviridae (29) Phycodnaviridae (6) Pandoravirus (2)
Mendota_Bin.14711	324732	52	366	Megaviridae	Megaviridae (23) Phycodnaviridae (4) Iridoviridae (1)
Mendota_Bin.9520	323471	7	330		Megaviridae (23) Phycodnaviridae (3)
TBH_Bin.13657	309599	45	363	Megaviridae	Megaviridae (34) Phycodnaviridae (8) Marseilleviridae (1) Pandoravirus (1) Iridoviridae (1)
Mendota_Bin.26819	308504	62	363		Megaviridae (73) Phycodnaviridae (4) Marseilleviridae (1) Iridoviridae (1)
Mendota_Bin.15593	303819	19	294	Asfarviridae	Megaviridae (8) Asfarviridae (8)
Mendota_Bin.2870	295427	3	277	Iridoviridae	Iridoviridae (7) Megaviridae (6) Phycodnaviridae (4) Marseilleviridae (1)
Mendota_Bin.11699	294938	24	279	Unclassified	Megaviridae (13) Phycodnaviridae (5) Iridoviridae (1) Poxviridae (1)
Mendota_Bin.25317	282719	36	306		Megaviridae (60) Phycodnaviridae (5) Iridoviridae (1)
Mendota_Bin.20782	277590	57	318		Megaviridae (59) Phycodnaviridae (4) Pandoravirus (1) Iridoviridae (1)
Mendota_Bin.8745	273473	6	250	Iridoviridae	Megaviridae (8) Iridoviridae (6) Phycodnaviridae (3) Marseilleviridae (1)
TBH_Bin.10781	265742	51	272		Megaviridae (37) Phycodnaviridae (3)
Mendota_Bin.27033	265283	32	292		Megaviridae (9) Asfarviridae (4) Phycodnaviridae (2) Pandoravirus (2) Marseilleviridae (1) Iridoviridae (1)
Mendota_Bin.7036	261385	7	215	Unclassified	Megaviridae (2) Pandoravirus (1)
TBH_Bin.12369	248181	36	262		Megaviridae (19) Phycodnaviridae (2) Pandoravirus (1) Iridoviridae (1)
TBE_Bin.10871	228617	36	252		Megaviridae (25) Phycodnaviridae (4)
Mendota_Bin.9430	226266	4	279	Megaviridae	Megaviridae (20) Phycodnaviridae (6) Pandoravirus (1) Iridoviridae (1)
Mendota_Bin.37308	224795	33	252		Megaviridae (70) Phycodnaviridae (3)
TBH_Bin.7969	213788	8	270	Megaviridae	Megaviridae (15) Phycodnaviridae (5) Marseilleviridae (2) Iridoviridae (1)
Mendota_Bin.8002	204964	17	202	Iridoviridae	Iridoviridae (9) Poxviridae (5) Megaviridae (4) Pandoravirus (2)
Mendota_Bin.20549	203800	8	202	Unclassified	Megaviridae (5) Pandoravirus (3) Phycodnaviridae (2) Iridoviridae (1) Poxviridae (1)
TBH_Bin.7804	203684	9	278	Megaviridae	Megaviridae (17) Phycodnaviridae (6) Marseilleviridae (1) Iridoviridae (1)
Mendota_Bin.36284	201320	5	195	Megaviridae	Megaviridae (12) Phycodnaviridae (4) Iridoviridae (1)
TBE_Bin.3893	198253	5	240	Megaviridae	Megaviridae (16) Phycodnaviridae (6) Marseilleviridae (1) Iridoviridae (1)
Mendota_Bin.38517	197939	37	229		Megaviridae (8) Phycodnaviridae (3) Iridoviridae (2)
Mendota_Bin.16640	194503	63	242		Megaviridae (14) Phycodnaviridae (2)
TBH_Bin.3343	189860	9	203	Megaviridae	Megaviridae (11) Phycodnaviridae (6) Pandoravirus (1) Iridoviridae (1)
Mendota_Bin.7348	188644	6	248	Megaviridae	Megaviridae (18) Phycodnaviridae (6) Iridoviridae (1)
Mendota_Bin.5257	184515	8	175	Megaviridae	Megaviridae (15) Phycodnaviridae (5) Pandoravirus (1)
TBH_Bin.9482	183107	6	216	Megaviridae	Megaviridae (15) Phycodnaviridae (5) Marseilleviridae (1)
Mendota_Bin.43281	181483	37	172		Megaviridae (8) Phycodnaviridae (1)
Mendota_Bin.25878	179825	15	225		Megaviridae (15) Phycodnaviridae (3) Pandoravirus (1) Iridoviridae (1)
TBH_Bin.11280	178043	10	205	Megaviridae	Megaviridae (13) Phycodnaviridae (5)
Mendota_Bin.5633	172273	4	208		Phycodnaviridae (31) Megaviridae (7) Marseilleviridae (1) Pandoravirus (1) Iridoviridae (1)
TBE_Bin.3383	171624	17	166	Iridoviridae	Iridoviridae (10) Poxviridae (5) Megaviridae (2) Phycodnaviridae (1) Pandoravirus (1)
TBE_Bin.8558	170682	27	193		Megaviridae (16) Phycodnaviridae (3) Pandoravirus (1) Iridoviridae (1)
TBH_Bin.7127	169110	15	219	Megaviridae	Megaviridae (15) Phycodnaviridae (6) Marseilleviridae (1) Iridoviridae (1)
Mendota_Bin.16480	167079	4	212	Phycodnaviridae	Phycodnaviridae (27) Megaviridae (4) Pandoravirus (2) Iridoviridae (1)
TBE_Bin.8090	165935	13	204		Megaviridae (19) Phycodnaviridae (3) Pandoravirus (1)
TBE_Bin.3943	165478	16	201		Megaviridae (17) Phycodnaviridae (1)
TBE_Bin.2893	165007	7	181		Megaviridae (20) Phycodnaviridae (3)
TBH_Bin.6677	163143	23	192	Unclassified	Megaviridae (5) Phycodnaviridae (2)
Mendota_Bin.45673	159869	23	158	Megaviridae	Megaviridae (17) Phycodnaviridae (3)
TBH_Bin.5543	159102	11	203	Megaviridae	Megaviridae (14) Phycodnaviridae (5)
TBH_Bin.8488	158752	15	156	Iridoviridae	Iridoviridae (10) Poxviridae (5) Megaviridae (2) Pandoravirus (1)
Mendota_Bin.27247	152395	5	204	Phycodnaviridae	Phycodnaviridae (24) Megaviridae (2) Pandoravirus (1) Iridoviridae (1)
TBH_Bin.9825	152107	6	183	Phycodnaviridae	Phycodnaviridae (23) Megaviridae (2) Pandoravirus (1) Iridoviridae (1)
Mendota_Bin.45224	150743	18	202		Megaviridae (15) Phycodnaviridae (3) Iridoviridae (1)
TBE_Bin.7999	148784	21	178		Megaviridae (15) Phycodnaviridae (3)
TBH_Bin.3996	147956	9	168	Megaviridae	Megaviridae (14) Phycodnaviridae (1)
TBE_Bin.1307	136052	11	178	Megaviridae	Megaviridae (14) Phycodnaviridae (5) Iridoviridae (1)
Mendota_Bin.17231	133540	4	161		Phycodnaviridae (14) Megaviridae (5) Pandoravirus (1) Iridoviridae (1)
Mendota_Bin.29172	118243	36	143		Megaviridae (47) Phycodnaviridae (3) Pandoravirus (1)
Mendota_Bin.29502	114507	12	171		Phycodnaviridae (16) Megaviridae (6) Pandoravirus (1) Iridoviridae (1)
Mendota_Bin.11303	114388	7	168		Phycodnaviridae (20) Megaviridae (2) Pandoravirus (1) Iridoviridae (1)
Mendota_Bin.38170	100414	10	141		Phycodnaviridae (18) Megaviridae (3)
TBH_Bin.11306	95512	6	102		Phycodnaviridae (9) Megaviridae (4) Iridoviridae (1)
TBH_Bin.13492	92686	8	135		Phycodnaviridae (17) Megaviridae (2) Iridoviridae (1)
TBH_Bin.12376	91415	16	129		Megaviridae (5) Phycodnaviridae (3)
TBE_Bin.2047	85183	5	106		Megaviridae (9) Phycodnaviridae (7)
Mendota_Bin.23448	83334	1	76		Iridoviridae (3) Phycodnaviridae (1)
Mendota_Bin.33552	83044	10	136		Phycodnaviridae (12) Megaviridae (2) Pandoravirus (1)
Mendota_Bin.35524	81875	24	94		Megaviridae (4) Phycodnaviridae (1) Poxviridae (1)
Mendota_Bin.36514	67737	1	62	Megaviridae	Megaviridae (5) Phycodnaviridae (2)
Mendota_Bin.39107	57406	11	67		Megaviridae (4) Phycodnaviridae (1)
Mendota_Bin.5082	54089	1	45		Megaviridae (7) Phycodnaviridae (1) Iridoviridae (1)
Mendota_Bin.50937	48685	15	75		Megaviridae (12) Phycodnaviridae (1)
TBE_Bin.13931	41156	7	54		Phycodnaviridae (1) Megaviridae (1)
TBH_Bin.5122	39730	1	33		Megaviridae (2) Phycodnaviridae (1) Pandoravirus (1)
Mendota_Bin.18329	38257	5	43		Phycodnaviridae (5) Pandoravirus (1) Megaviridae (1)
TBE_Bin.11578	36356	5	38		Megaviridae (2) Phycodnaviridae (1)
Mendota_Bin.13214	35826	2	36		Megaviridae (4) Phycodnaviridae (2) Pandoravirus (1) Iridoviridae (1)
Mendota_contig-2318002172	35114	1	43		Megaviridae (5)
TBH_Bin.889	25800	6	36		Megaviridae (3) Phycodnaviridae (1) Iridoviridae (1)
TBE_Bin.8340	24724	3	20		Phycodnaviridae (1) Megaviridae (1)
TBE_Bin.3685	24619	3	42		Phycodnaviridae (4)
Mendota_Bin.18328	23458	3	32		Phycodnaviridae (4)
TBH_Bin.12308	22618	2	24		Phycodnaviridae (2)
Mendota_Bin.13675	22128	1	22		Phycodnaviridae (2)
TBE_Bin.8614	21593	2	23		Phycodnaviridae (3) Megaviridae (1)
Mendota_Bin.31360	20852	2	18		Megaviridae (4)
Mendota_contig-5000679	16587	1	20		Phycodnaviridae (1)
Mendota_contig-62003015	16261	1	22		Phycodnaviridae (2) Pandoravirus (1) Megaviridae (1)
TBE_contig_1001982	14533	1	17		Megaviridae (1)
Mendota_contig-9001040	12677	1	13		Megaviridae (2)
Mendota_contig-666000549	11979	1	12		Megaviridae (4)
Mendota_contig-2063	11004	1	6
TBE_contig_1003210	10987	1	8		Megaviridae (1)
Mendota_contig-1002868	9877	1	6		Megaviridae (1)
TBE_contig_1003833	9859	1	13		Phycodnaviridae (1)
TBH_contig_10009542	9675	1	9		Phycodnaviridae (2)
TBH_contig_10009644	9608	1	8		Megaviridae (1)
TBH_contig_10010038	9309	1	7
TBH_contig_10010218	9198	1	7
Mendota_contig-6001125	9150	1	12		Megaviridae (1)
Mendota_contig-2484	9125	1	8		Phycodnaviridae (2)
TBE_contig_1004351	9064	1	7
TBH_contig_10010426	9061	1	7
Mendota_contig-57001993	8881	1	13		Phycodnaviridae (1)
TBE_contig_1004727	8555	1	10		Phycodnaviridae (2)
TBH_contig_10013078	7634	1	8		Pandoravirus (1) Megaviridae (1)
TBE_contig_1005981	7356	1	6		Megaviridae (1)
Mendota_contig-1682	6886	1	12
TBH_contig_10015002	6846	1	5		Megaviridae (1) Poxviridae (1)
TBE_contig_1006691	6828	1	8
TBH_contig_10015247	6751	1	4
TBE_contig_1006875	6712	1	11		Phycodnaviridae (1)
TBE_contig_1006965	6662	1	7
TBE_contig_1007743	6204	1	5		Phycodnaviridae (1)
Mendota_contig-1206002865	6175	1	9		Megaviridae (1)
TBE_contig_1008492	5849	1	6		Phycodnaviridae (1) Megaviridae (1)
TBE_contig_1008738	5738	1	9
TBH_contig_10018866	5704	1	3
TBH_contig_10018936	5686	1	9
TBE_contig_1009183	5539	1	5
Mendota_contig-60002861	5394	1	4		Megaviridae (1)
TBH_contig_10021370	5152	1	8
TBH_contig_10021723	5079	1	7
TBE_contig_1011232	4793	1	5
TBH_contig_10024939	4529	1	5
TBH_contig_10027719	4140	1	5		Phycodnaviridae (2)
TBE_contig_1014807	3915	1	3
Mendota_contig-990002126	3904	1	5		Megaviridae (2)
TBH_contig_10029842	3896	1	6
TBE_contig_1014976	3887	1	4
Mendota_contig-14002254	3792	1	4
Mendota_contig-6002396	3744	1	4		Megaviridae (1)
TBE_contig_1017150	3508	1	7
TBE_contig_1019202	3217	1	5		Phycodnaviridae (2)
TBE_contig_1020438	3076	1	4
TBE_contig_1020471	3073	1	5		Megaviridae (1)
Mendota_contig-2070000029	3055	1	4
TBH_contig_10043735	2846	1	2
Mendota_contig-1046001068	2780	1	4		Phycodnaviridae (1)
Mendota_contig-5001529	2758	1	3
Mendota_contig-14000280	2712	1	4		Phycodnaviridae (1)
Mendota_contig-3000360	2555	1	4
Mendota_contig-757002758	2530	1	6
TBE_contig_1026995	2487	1	5
TBE_contig_1027326	2465	1	5
TBE_contig_1027374	2462	1	3
TBH_contig_10058948	2238	1	3
TBE_contig_1035267	2015	1	4
TBE_contig_1040117	1816	1	5
Characteristics of freshwater NCLDV genome bins from Lake Mendota and Trout Bog Lake. NCLDV genome bins were identified through the presence of an NCLDV capsid gene (PFAM domain Capsid_NCLDV). A phylogenetic affiliation is provided for genome bins including a DNA PolB gene (based on the tree in Fig. 6). Complementarily, individual genes from the NCLDV bins were affiliated (by best BLAST hit) to s…
