# Supplementary material for: Ecogenomics of virophages and their giant virus hosts assessed through time series metagenomics
Source: Nat Commun. 2017 Oct 11;8:858. doi: 10.1038/s41467-017-01086-2 (PMC5636890; doi:10.1038/s41467-017-01086-2)
Supplement: Supplementary file 7 — Supplementary Data 4 [file 41467_2017_1086_MOESM7_ESM.xls]

## Sheet: Sheet1
Virophage group	Virophage	NCLDV Contig Id	NCLDV Contig affiliation	Detection method Bcdist-MCL (Cluster #) WGCNA (module) eLSA (delay / q-value)	Pearson correlation coefficient	Putative promoter motif: (% of genes with motif / # genes in contig in virophage) [% of genes with motif / # genes in contig in NCLDV] Motif detections were done with 1 mismatch allowed
Mendota – Candidate genus 1	Mendota_1002791
Mendota – Candidate genus 2	Mendota_2367002401	Mendota_Bin.14433	Mimiviridae and relatives (PolB tree)	WGCNA (turquoise)	0.83
		Mendota_Bin.15517	Mimiviridae and relatives (PolB tree)	WGCNA (turquoise)	0.88
		Mendota_contig-5000679	Phycodnaviridae (NCVOG – 1)	eLSA (0 / <1e-06)	0.67
	Mendota_2320000189	Mendota_Bin.14433	Mimiviridae and relatives (PolB tree)	WGCNA (turquoise) eLSA (0 / <1e-06)	0.83
		Mendota_Bin.15517	Mimiviridae and relatives (PolB tree)	WGCNA (turquoise) eLSA (0 / <1e-06)	0.87
Mendota – Candidate genus 3	Mendota_157001142	Mendota_contig-2070000029	N/A	WGCNA (blue)	0.81
	Mendota_2256000135	Mendota_contig-2070000029	N/A	WGCNA (blue)	0.82
Mendota – Unclassified	Mendota_10001721	Mendota_contig-2070000029	N/A	WGCNA (blue)	0.81
	Mendota_402	Mendota_Bin.15566	Mimiviridae and relatives (PolB tree)	WGCNA (yellow)	0.9	[TA][TA][TA][TA][TA][TA][AT][TA][AT][AT][AT]TAGA (45.45% / 22) [55.64% / 771]
		Mendota_Bin.26539	Mimiviridae and relatives (PolB tree)	WGCNA (yellow)	0.96	[TA][TA][TA][TA][TA][TA][AT][TA][AT][AT][AT]TAGA (45.45% / 22) [58.21% / 402]
		Mendota_Bin.23125	Mimiviridae and relatives (NCVOG –29)	eLSA (0 / <1e-06)	0.83	[TA][TA][TA][AT][TA][AT][AT][TA][AT][AT][AT]TAGA (45.45% / 22) [55.77% / 355]
		Mendota_contig-1046001068	Phycodnaviridae (NCVOG – 1)	eLSA (0 / <1e-06)	0.13	[TA][TA][TA][TA][TA][TA][AT][TA][AT][AT][AT]TAGA (45.45% / 22) [0% / 3]
	Mendota_2001693	Mendota_Bin.45673	Mimiviridae and relatives (PolB tree)	WGCNA (darkgreen)	0.79
		Mendota_contig-1206002865	Mimiviridae and relatives (NCVOG – 1)	WGCNA (darkgreen)	0.75
		Mendota_contig-60002861	Mimiviridae and relatives (NCVOG –2)	WGCNA (darkgreen)	0.74
	Mendota_1002202					TAT[ACG][TA][TA][TG][AT][TA][TA][TA][AT][TA]TATAT (52.38% / 21) [-]
	Mendota_10001349	Mendota_contig-5000679	Phycodnaviridae (NCVOG – 1)	eLSA (2 / <1e-06)	0.17	TCTT[TA][TA]N[TA][TA][TA][TA][AT]NTATA (38.23% / 34) [0% / 19]
	Mendota_8000495	Mendota_contig-62003015	Phycodnaviridae (NCVOG – 2)	eLSA (0 / 1e-06)	-0.08
		Mendota_contig-1046001068	Phycodnaviridae (NCVOG – 1)	eLSA (0 / 2e-06)	-0.06
	Mendota_407000702	Mendota_contig-62003015	Phycodnaviridae (NCVOG – 2)	eLSA (0 / 1e-06)	-0.08
Trout Bog – Epi- and Hypolimnion	TBE_1002136 / TBH_10008145	TBH_contig_10009644	Mimiviridae and relatives (NCVOG – 1)	WGCNA (violet)	0.72
		TBH_contig_10021370	N/A	WGCNA (violet)	0.5
		TBH_Bin.6207	Mimiviridae and relatives (NCVOG – 26)	WGCNA (violet)	0.88
	TBE_1006087 / TBH_10014278	TBH_contig_10009644	Mimiviridae and relatives (NCVOG – 1)	WGCNA (violet)	0.5
		TBH_contig_10021370	N/A	WGCNA (violet)	0.31
		TBH_Bin.6207	Mimiviridae and relatives (NCVOG – 26)	WGCNA (violet)	0.72
	TBE_1017591 / TBH_10019501	TBH_contig_10009644	Mimiviridae and relatives (NCVOG – 1)	WGCNA (violet)	0.64
		TBH_contig_10021370	N/A	WGCNA (violet)	0.45
		TBH_Bin.6207	Mimiviridae and relatives (NCVOG – 26)	WGCNA (violet)	0.86
	TBE_1001871 / TBH_10004977
Trout Bog – Epilimnion	TBE_1000887	TBE_contig_1003833	Phycodnaviridae (NCVOG – 1)	WGCNA (grey60)	0.89
		TBE_contig_1006691	N/A	WGCNA (grey60)	0.87
		TBE_contig_1007743	Phycodnaviridae (NCVOG – 1)	WGCNA (grey60)	0.63
		TBE_contig_1008738	N/A	WGCNA (grey60)	0.88
	TBE_1001087	TBE_Bin.7143	Mimiviridae and relatives (PolB tree)	WGCNA (blue)	0.95
	TBE_1004871	TBE_contig_1027326	N/A	BCdist-MCL (441) WGCNA (pink)	1
	TBE_1004812	Trout_Epi_Bin.2047	Mimiviridae and relatives (NCVOG – 9)	WGCNA (tan)	0.76
		Trout_Epi_Bin.3685	Phycodnaviridae (NCVOG – 4)	WGCNA (tan)	0.71
		TBL_comb48_EPIDRAFT_1004727	Phycodnaviridae (NCVOG – 2)	WGCNA (tan)	0.7
		TBL_comb48_EPIDRAFT_1006875	Phycodnaviridae (NCVOG – 1)	WGCNA (tan)	0.7
		TBL_comb48_EPIDRAFT_1014976	N/A	WGCNA (tan)	0.71
	TBE_1009866
Trout Bog – Hypolimnion	TBH_10005622	TBH_Bin.9482	Mimiviridae and relatives (PolB tree)	BCdist-MCL (260) WGCNA (green)	1
		TBH_contig_10058948	N/A	BCdist-MCL (260) WGCNA (green)	1
	TBH_10005660	TBH_Bin.7315	Mimiviridae and relatives (PolB tree)	WGCNA (black)	0.7
	TBH_10002641
	TBH_10002729
Virophage group	Virophage	18S-encoding Contig Id	18S-encoding Contig affiliation	Detection method Bcdist-MCL (Cluster #) WGCNA (module) eLSA (delay / q-value)	Pearson correlation coefficient
Mendota – Unclassified	Mendota_402	Mendota_contig-1254001215.1_18S	Cryptophyceae, Cryptomonadales, Teleaulax, uncultured Teleaula	eLSA (0 / <1e-06)	0.36
		Mendota_contig-76001043.1_18S	SAR, Rhizaria, Cercozoa, Novel Clade 2	eLSA (0 / <1e-06)	0.13
	Mendota_8000495	Mendota_contig-669001083.3_18S	SAR, Alveolata, Ciliophora, Intramacronucleata, Spirotrichea, Oligotrichia, Strombidium	eLSA (0 / <1e-06)	0.61
		Mendota_contig-204000314.2_18S	SAR, Alveolata, Ciliophora, Postciliodesmatophora, Heterotrichea	eLSA (0 / 2e-06)	0.2
		Mendota_contig-34002488.1_18S	SAR, Alveolata, Ciliophora, Intramacronucleata, Spirotrichea, Choreotrichia, Tintinnidium	eLSA (0 / <1e-06)	0.14
		Mendota_contig-41001836.3_18S	SAR, Alveolata, Ciliophora, Intramacronucleata, Conthreep, Oligohymenophorea, Peniculia	eLSA (0 / 8e-06)	0.27
Trout Bog – Hypolimnion	TBH_10005622	TBH_contig_10109629.1_18S	SAR, Dinophyceae, Woloszynskia	BCdist-MCL (260) WGCNA (green) eLSA (0 / <1e-06)	1
Virophage hosts (NCLDV or 18S contigs) predicted from co-occurrence analysis. Predicted hosts are indicated for each viropahge alongside their affiliation, the method(s) through which the association was detected, and the Pearson correlation coefficient between virophage and host abundance profiles. NCLDV affiliations are based (when available) on the MCP phylogeny (“PolB tree”) or otherwise on t…
