# Supplementary material for: Ecogenomics of virophages and their giant virus hosts assessed through time series metagenomics
Source: Nat Commun. 2017 Oct 11;8:858. doi: 10.1038/s41467-017-01086-2 (PMC5636890; doi:10.1038/s41467-017-01086-2)
Supplement: Supplementary file 8 — Supplementary Data 5 [file 41467_2017_1086_MOESM8_ESM.xls]

## Sheet: Sheet1
Contig.18S	best BLAST hit affiliation (SILVA database)					Lake	Date	SAR – Bacillariophyta	Chlorophyta	SAR – Chrysophyta	Cryptophyta	Cyanophyta	Euglenophyta	Haptophyta	Pyrrophyta	Xanthophyta	Miscellaneous
Mendota_1001001716.1	unknown					Mendota	2007-01-03	12.117	283.509	42.4093	260.514	15688.2					6.0585
Mendota_1006002918.1	Cryptophyceae; Cryptomonadales; Cryptomonas; uncultured eukaryote; ; ;					Mendota	2007-01-05	134.646	212.907	227.192	427.122	11260.5			3.0292
Mendota_1010000973.3	Opisthokonta; Nucletmycea; Fungi; Chytridiomycota; Chytridiomycetes; Chytridiales; Entophlyctis					Mendota	2007-02-19	12.9824	4349.66	38.9473	649.121	15133.6			12.9824
Mendota_1016000023.1	unknown					Mendota	2007-02-26	113.596	1181.4	363.508	2022.01	47122.8					34.0789
Mendota_1022001740.3	SAR; Alveolata; BOLA914; uncultured alveolate; ; ;					Mendota	2007-04-02	679.408	540.563	1381.33	527.086	17425.4			18.1754		9.0877
Mendota_1023001119.1	SAR; Stramenopiles; MAST-2; uncultured eukaryote; ; ;					Mendota	2007-04-03	29211.2	2183.93	530.116	1893.27	33154.4			75.7308		2044.73
Mendota_1030000655.1	SAR; Alveolata; Ciliophora; Intramacronucleata; Spirotrichea; Choreotrichia; uncultured					Mendota	2007-04-16	10424.1	454.385	787.6	605.846	15391.1			60.5846
Mendota_1030000857.3	SAR; Alveolata; Ciliophora; Intramacronucleata; Spirotrichea; Choreotrichia; uncultured					Mendota	2007-04-17	1292.48	2137.67	2896.7	7071.36	24979.4			62.2842		681.577
Mendota_103002052.1	SAR; Alveolata; Ciliophora; Intramacronucleata; Conthreep; Oligohymenophorea; Peritrichia					Mendota	2007-04-30	1382.69	244.748	1438.89	954.208	14401.1			30.2924		75.7308
Mendota_1031000679.1	unknown					Mendota	2007-05-02	75.4279	54.1715	25.4455	158.126	7039.62			0.9088		13.6315
Mendota_1032001040.2	Opisthokonta; Nucletmycea; Fungi; Chytridiomycota; Chytridiomycetes; Chytridiales; uncultured Chytridiomycota					Mendota	2007-05-14		75.8048	8.1789	35.442	8682.26
Mendota_1036001387.1	Opisthokonta; Holozoa; Choanomonada; Craspedida; Codonosigidae; Sphaeroeca; Sphaeroeca volvox					Mendota	2007-05-21	15.1462	1042.06	187.812	216.59	11315.4	3.0292		3.0292
Mendota_1045002997.3	SAR; Stramenopiles; Peronosporomycetes; Aphanomyces; Saprolegnia sp. SAP4; ;					Mendota	2007-05-29	19.4039	4041		1873.58	64173	15.1462				9.0877
Mendota_1046000736.1	Opisthokonta; Holozoa; Metazoa; Animalia; Arthropoda; Crustacea; Maxillopoda					Mendota	2007-06-11	40.8947	824.635	1534.31	1310.9	134640
Mendota_1050000701.1	Excavata; Discoba; Discicristata; Euglenozoa; Kinetoplastea; Metakinetoplastina; Neobodonida					Mendota	2007-06-25	22.7192	563.437		595.244	205834			22.7192
Mendota_1051002316.4	SAR; Alveolata; Dinoflagellata; Dinophyceae; Peridiniphycidae; Gonyaulacales; Ceratium					Mendota	2007-07-09	22.7192	2390.57	113.596	674.004	553223			22.7192
Mendota_1052000238.1	SAR; Alveolata; Ciliophora; Intramacronucleata; Conthreep; Oligohymenophorea; Peritrichia					Mendota	2007-07-23	136.315	2476.05		406.859	461536
Mendota_1056001107.1	SAR; Alveolata; Dinoflagellata; Dinophyceae; Peridiniphycidae; Gonyaulacales; Ceratium					Mendota	2007-08-06	37.8654	378.654	340.789	1141.45	590154
Mendota_1067001450.2	unknown					Mendota	2007-08-07	75.7308	75.7308		151.462	619518
Mendota_1072001000.1	Excavata; Discoba; Discicristata; Euglenozoa; Kinetoplastea; Metakinetoplastina; Neobodonida					Mendota	2007-08-20	438.464	837.234	104.13	1344.22	422289
Mendota_1073001723.3	SAR; Alveolata; Ciliophora; Intramacronucleata; Conthreep; Oligohymenophorea; Peniculia					Mendota	2007-09-04	643.712	835.333	656.333	744.686	715649			50.4872		201.949
Mendota_1079000295.1	SAR; Stramenopiles; Peronosporomycetes; uncultured; uncultured marine eukaryote; ;					Mendota	2007-10-01	353.41	454.385	100.974	1060.23	180893
Mendota_1088003028.1	SAR; Rhizaria; Cercozoa; Imbricatea; Silicofilosea; Thaumatomonadida; Peregriniidae					Mendota	2007-10-04	2202.99	800.767		530.116	208143			75.7308
Mendota_1089001209.1	unknown					Mendota	2007-10-29	84.3857	1349.95	714.033	785.436	111135			12.9824
Mendota_109001361.1	SAR; Alveolata; Ciliophora; Intramacronucleata; Conthreep; Oligohymenophorea; Peritrichia					Mendota	2007-11-26	104.184	189.322	17.6345	431.774	47981.1					10.8187
Mendota_1094001240.1	Opisthokonta; Holozoa; Metazoa; Animalia; Arthropoda; Crustacea; Maxillopoda					Mendota	2008-02-13	26.5058	1031.8	191.851	433.085	42595.1			1.8287		68.1577
Mendota_1096001412.1	Opisthokonta; Holozoa; Metazoa; Animalia; Arthropoda; Hexapoda; Insecta					Mendota	2008-03-03	791.928	19613.4		1308.53	57486.6					120.087
Mendota_1104001405.3	Haptophyta; Prymnesiophyceae; ESS2202; uncultured Emiliania; ; ;					Mendota	2008-04-14	72038.3	465.357	458.042	302.923	20910.8			3.6574
Mendota_111000096.1	Opisthokonta; Nucletmycea; Fungi; Dikarya; Ascomycota; Pezizomycotina; Sordariomycetes					Mendota	2008-04-17	19963.6	584.827		920.129	32919.6	34.0789		39.5651
Mendota_111001532.1	SAR; Rhizaria; Cercozoa; Novel Clade 10; uncultured cercozoan; ;					Mendota	2008-04-28	2567.12	90.877	1463.12	590.7	8856.54			18.1754		27.2631
Mendota_1112002015.2	SAR; Stramenopiles; Raphidophyceae; Heterosigma; Heterosigma akashiwo; ;					Mendota	2008-04-30	130.119	21.8105	160.852	507.093	13423.2			2.7263		8.1789
Mendota_1118002205.1	SAR; Stramenopiles; Peronosporomycetes; uncultured; uncultured stramenopile; ;					Mendota	2008-05-12	313.754	90.877	1332.86	878.477	6553.76
Mendota_112000389.2	SAR; Alveolata; BOLA914; uncultured eukaryote; ; ;					Mendota	2008-05-14	25.4455	46.3473	28.6263	185.389	9882.53			1.3632		4.0895
Mendota_1129001491.3	SAR; Stramenopiles; Synurales; Mallomonas; Mallomonas akrokomos; ;					Mendota	2008-05-28	33.3216	1117.79	9.0877	175.695	31894.7	3.0292				45.4385
Mendota_1134001494.1	unknown					Mendota	2008-06-09	21.2047	669.46	9.0877	84.8185	46120.4					3.0292
Mendota_1136001934.1	SAR; Rhizaria; Cercozoa; uncultured; uncultured cercozoan; ;					Mendota	2008-06-23	236.28	574.719	81.7893	527.086	63462.8
Mendota_1146000913.1	SAR; Stramenopiles; Bicosoecida; Bicosoecidae; Bicosoeca; uncultured stramenopile;					Mendota	2008-06-24	75.7308	504.872		164.083	135603
Mendota_1146000913.2	unknown					Mendota	2008-06-26
Mendota_1146001413.1	unknown					Mendota	2008-07-07	68.1577	772.454	22.7192	295.35	201387
Mendota_1147000205.3	SAR; Rhizaria; Cercozoa; Incertae Sedis; Gymnophrys; Cercozoa sp. DDB-2008c;					Mendota	2008-07-08	141.995	170.394		482.784	169660
Mendota_1157000831.1	Archaeplastida; Chloroplastida; Chlorophyta; Mamiellophyceae; Micromonas; Micromonas pusilla;					Mendota	2008-07-09
Mendota_116000411.1	SAR; Rhizaria; Cercozoa; Novel Clade 2; uncultured eukaryote; ;					Mendota	2008-07-18
Mendota_1161001412.1	unknown					Mendota	2008-07-19
Mendota_1163002158.1	SAR; Alveolata; Ciliophora; Intramacronucleata; Conthreep; Oligohymenophorea; Hymenostomatia					Mendota	2008-07-21	141.995	278.052	85.1971	2137.61	352583					227.192
Mendota_1170002922.1	Archaeplastida; Chloroplastida; Charophyta; Phragmoplastophyta; Zygnematales; Spirotaenia; Spirotaenia condensata					Mendota	2008-07-23
Mendota_117002865.1	Opisthokonta; Holozoa; Metazoa; Animalia; Arthropoda; Crustacea; Maxillopoda					Mendota	2008-07-30
Mendota_1172002586.1	unknown					Mendota	2008-08-04	93.1867	460.409	75.7308	1438.89	318742
Mendota_1177001746.1	SAR; Stramenopiles; Chrysophyceae; Ochromonadales; Ochromonas; Ochromonas tuberculata;					Mendota	2008-08-05	302.923	282.054		530.116	260260
Mendota_1180002218.1	unknown					Mendota	2008-08-13
Mendota_118002746.1	unknown					Mendota	2008-08-18	302.923	1422.39		968.006	999038
Mendota_1186003025.1	SAR; Alveolata; Ciliophora; Intramacronucleata; Conthreep; Prostomatea; Cryptocaryon					Mendota	2008-08-20
Mendota_1186003025.2	SAR; Alveolata; Ciliophora; Intramacronucleata; Intramacronucleata; Spirotrichea; Protocruzia					Mendota	2008-08-27
Mendota_120000521.1	unknown					Mendota	2008-09-05	90.3606	865.203	151.462	807.795	748486
Mendota_1217002855.1	SAR; Rhizaria; Cercozoa; Imbricatea; Spongomonadida; Spongomonas; Spongomonas sp. CCAP 1971/1					Mendota	2008-09-12
Mendota_1218000445.1	Excavata; Discoba; Discicristata; Euglenozoa; Kinetoplastea; Metakinetoplastina; Neobodonida					Mendota	2008-09-13
Mendota_122000052.1	Archaeplastida; Chloroplastida; Chlorophyta; Trebouxiophyceae; Lobosphaera; Lobosphaera tirolensis;					Mendota	2008-09-25
Mendota_122000530.1	unknown					Mendota	2008-09-29	228.913	1788.17	283.99	692.549	596106
Mendota_1242001383.1	unknown					Mendota	2008-10-08
Mendota_1244002019.1	SAR; Stramenopiles; Diatomea; Bacillariophytina; Mediophyceae; Stephanodiscus; Stephanodiscus hantzschii					Mendota	2008-10-17
Mendota_1246001210.1	Opisthokonta; Holozoa; Metazoa; Animalia; Mollusca; Gastropoda; Caenogastropoda					Mendota	2008-10-29	49.8274	204.473	22.7192	186.143	80383.9
Mendota_1249001651.3	SAR; Stramenopiles; Raphidophyceae; Heterosigma; Heterosigma akashiwo; ;					Mendota	2008-10-31	1540.35	1723.13	203.699	1794.82	157543					22.7192
Mendota_1252001895.1	SAR; Stramenopiles; Bicosoecida; LG08-10; uncultured freshwater eukaryote; ;					Mendota	2009-01-02	22.7192	315.229	357.828	164.714	8856.14
Mendota_1254000038.1	unknown					Mendota	2009-02-05		69.2396	203.391	25.9648	18690.4
Mendota_1254001215.1	Cryptophyceae; Cryptomonadales; Teleaulax; uncultured Teleaulax; ; ;					Mendota	2009-04-15	1446.45	99.9647	926.945	772.454	9791.86
Mendota_1259002974.3	Cryptophyceae; Cryptomonadales; Komma; Komma caudata; ; ;					Mendota	2009-04-17	4430.25	749.735	2402.56	4157.62	32423.6			102.237
Mendota_126001358.2	Opisthokonta; Holozoa; Metazoa; Animalia; Rotifera; Sinantherina socialis;					Mendota	2009-04-22
Mendota_1261001104.1	Cryptophyceae; Kathablepharidae; Katablepharis; uncultured marine picoeukaryote; ; ;					Mendota	2009-04-27	766.394	30.2923	654.314	575.554	3996.25
Mendota_1269002263.1	SAR; Alveolata; Ciliophora; Intramacronucleata; Conthreep; Prostomatea; Cryptocaryon					Mendota	2009-04-29	2290.1	472.56	445.297	758.668	15365.9			27.2631
Mendota_1277001294.1	SAR; Stramenopiles; Bicosoecida; LG08-10; uncultured freshwater eukaryote; ;					Mendota	2009-05-11	2748.57	911.999	575.731	230.398	26370.1			18.1754
Mendota_1279001971.2	SAR; Alveolata; Dinoflagellata; Dinophyceae; Peridiniphycidae; Thoracosphaeraceae; SSMS0806					Mendota	2009-05-28	12.9824	5368.97	519.297	1715.12	38801.8	4.2322		0.4702
Mendota_1279002251.3	Opisthokonta; Nucletmycea; Fungi; Dikarya; Basidiomycota; Agaricomycotina; Agaricomycetes					Mendota	2009-06-09	23.5507	4.0895			3422.82
Mendota_1282002905.3	SAR; Alveolata; Ciliophora; Intramacronucleata; Spirotrichea; Choreotrichia; uncultured					Mendota	2009-06-10		935.619	272.631	263.543	50012.4
Mendota_1283002148.1	unknown					Mendota	2009-06-18
Mendota_1285001631.1	unknown					Mendota	2009-06-23	12.9824	2377.41	554.999	637.761	139522
Mendota_1288001612.1	SAR; Stramenopiles; Bicosoecida; LG08-10; uncultured freshwater eukaryote; ;					Mendota	2009-06-26
Mendota_1290001080.1	unknown					Mendota	2009-07-06	37.8654	567.981	37.8654	908.769	160955			37.8654
Mendota_129002930.2	Cryptophyceae; Cryptomonadales; Teleaulax; uncultured eukaryotic picoplankton; ; ;					Mendota	2009-07-07
Mendota_1292002457.1	SAR; Stramenopiles; Incertae Sedis; Placidia; Placidia cafeteriopsis; ;					Mendota	2009-07-09		369.188	425.986	227.192	209957
Mendota_1297000124.3	Opisthokonta; Holozoa; Metazoa; Animalia; Arthropoda; Crustacea; Maxillopoda					Mendota	2009-07-20		3540.41	132.529	1964.7	698307
Mendota_130002315.1	unknown					Mendota	2009-07-30
Mendota_1316001032.1	SAR; Stramenopiles; Peronosporomycetes; Pythium; Pythium ultimum DAOM BR144; ;					Mendota	2009-08-04	1438.89	7453.24	75.7308	764.623	1.5771e+06			75.7308
Mendota_1317000848.1	Amoebozoa; Discosea; Longamoebia; Centramoebida; Protacanthamoeba; Protacanthamoeba bohemica;					Mendota	2009-08-05	656.334	786.568	302.923	360.725	264968
Mendota_1322000795.1	unknown					Mendota	2009-08-10
Mendota_1329000550.1	Incertae Sedis; Ancyromonadida; Ancyromonas; Ancyromonas howeae; ; ;					Mendota	2009-08-19	378.654	1135.96		241.822	393116
Mendota_1336000319.1	SAR; Alveolata; Ciliophora; Intramacronucleata; Conthreep; Oligohymenophorea; CV1-2A-17					Mendota	2009-08-26
Mendota_1338000807.2	unknown					Mendota	2009-09-02	3079.73	959.257		353.41	214766			50.4872
Mendota_134002484.1	unknown					Mendota	2009-09-04	227.192	1590.35	56.7981	511.183	925612			62.2843
Mendota_1352002848.1	SAR; Stramenopiles; MAST-12; uncultured stramenopile; ; ;					Mendota	2009-09-13
Mendota_1353000909.1	Amoebozoa; Tubulinea; Euamoebida; Glaeseria; Hartmannella cantabrigiensis; ;					Mendota	2009-09-14
Mendota_1355001911.1	Cryptophyceae; Cryptomonadales; Teleaulax; Teleaulax gracilis; ; ;					Mendota	2009-09-27
Mendota_1356001651.1	SAR; Alveolata; Ciliophora; Postciliodesmatophora; Heterotrichea; Condylostoma; Condylostoma sp. CXM08110901					Mendota	2009-09-30	264.903	745.466	195.127	809.992	597809
Mendota_136000251.3	SAR; Alveolata; Ciliophora; Intramacronucleata; Conthreep; Oligohymenophorea; Peritrichia					Mendota	2009-10-07
Mendota_1365001941.1	unknown					Mendota	2009-10-20	85.1971	18.1754			10089.6
Mendota_1366000874.1	Opisthokonta; Holozoa; Metazoa; Animalia; Rotifera; uncultured eukaryote;					Mendota	2009-10-26
Mendota_1370002239.3	SAR; Stramenopiles; Chrysophyceae; Ochromonadales; Paraphysomonas; Spumella-like flagellate JBNZ43;					Mendota	2009-10-28	64.9121	38.9472	51.9297	668.373	25415.7
Mendota_1373001129.1	Opisthokonta; Holozoa; Choanomonada; Craspedida; Monosigidae; Freshwater Choanoflagellates 1; uncultured choanoflagellate					Mendota	2009-11-14
Mendota_1374002618.1	Amoebozoa; Discosea; Longamoebia; Centramoebida; Protacanthamoeba; Protacanthamoeba bohemica;					Mendota	2009-12-03	136.315	90.8769	45.4385	149.298	21748.3
Mendota_1374002983.1	SAR; Alveolata; Ciliophora; Intramacronucleata; Conthreep; Prostomatea; Cryptocaryon					Mendota	2009-12-04	72.7016	347.527	77.2454	322.613	20123.2
Mendota_1381000549.6	SAR; Alveolata; Dinoflagellata; Dinophyceae; Peridiniphycidae; Gonyaulacales; Ceratium					Mendota	2010-02-01	24.9137	218.105	304.438	599.788	17264.8
Mendota_1381000549.7	SAR; Alveolata; Dinoflagellata; Dinophyceae; Peridiniphycidae; Gonyaulacales; Ceratium					Mendota	2010-02-03	90.877	1893.27	227.192	3104.96	10764.2		181.754	106.4
Mendota_1387002781.1	SAR; Rhizaria; Cercozoa; Novel Clade 10; uncultured eukaryote; ;					Mendota	2010-03-29	30898.2	656.333	1464.13	2524.36	17275.5			100.974		555.359
Mendota_139001271.1	Opisthokonta; Nucletmycea; Fungi; Chytridiomycota; Chytridiomycetes; Rhizophydiales; uncultured					Mendota	2010-03-30	10791.6	3729.74	2234.06	1211.69	21963			567.981
Mendota_139001578.3	Amoebozoa; Protosteliida; Protostelium; Protostelium mycophagum; ; ;					Mendota	2010-04-12	8178.93	1009.74	4897.26	8002.22	34062.9			100.974
Mendota_1393001917.2	SAR; Alveolata; Apicomplexa; Aconoidasida; Piroplasmorida; Babesia; Babesia divergens					Mendota	2010-04-13	12805.3	757.308	2302.22	514.969	34306.3			393.8		151.462
Mendota_1396002844.2	Cryptophyceae; Cryptomonadales; Teleaulax; uncultured eukaryote; ; ;					Mendota	2010-04-20
Mendota_1397000713.1	SAR; Alveolata; Ciliophora; Intramacronucleata; Conthreep; Prostomatea; Cryptocaryon					Mendota	2010-04-26	3221.87	886.05	3510.12	1397.23	41990.4			443.025		1499.47
Mendota_1397001589.1	SAR; Alveolata; Ciliophora; Intramacronucleata; Conthreep; Prostomatea; Cryptocaryon					Mendota	2010-04-27	7724.54	807.795	3546.73	4771.04	14338.7			201.949
Mendota_1414002973.1	SAR; Rhizaria; Cercozoa; Cercomonadidae; Cercomonas; Paracercomonas sp. HFCC 913;					Mendota	2010-05-05
Mendota_1417001272.1	unknown					Mendota	2010-05-10	146.763	132.667	327.157	99.9646	14922.4			5.2237	3.0292	54.5262
Mendota_1425000986.1	SAR; Stramenopiles; MAST-3; uncultured marine eukaryote; ; ;					Mendota	2010-05-13	214.571	115.604	3534.1	277.68	16777.8
Mendota_1426002109.2	SAR; Stramenopiles; Chrysophyceae; Ochromonadales; Dinobryon; Dinobryon divergens;					Mendota	2010-05-18
Mendota_1430000155.1	SAR; Alveolata; Ciliophora; Postciliodesmatophora; Heterotrichea; Stentor; Stentor roeseli					Mendota	2010-05-20
Mendota_1441001111.2	Opisthokonta; Nucletmycea; Fungi; Chytridiomycota; Chytridiomycetes; Chytridiales; uncultured Chytridiomycota					Mendota	2010-05-24		113.562	90.877	91.9095	19262.3
Mendota_1442000319.3	Cryptophyceae; Kathablepharidae; uncultured; uncultured Katablepharidaceae; ; ;					Mendota	2010-05-25		270.152	926.945	436.209	31177.5
Mendota_1452000249.3	SAR; Stramenopiles; Diatomea; Bacillariophytina; Mediophyceae; Thalassiosira nordenskioeldii;					Mendota	2010-06-02
Mendota_1478001340.1	unknown					Mendota	2010-06-07	4.3889	8966.53	151.462	136.315	129208					136.315
Mendota_1479000434.1	SAR; Stramenopiles; Diatomea; Bacillariophytina; Mediophyceae; Cyclotella; Cyclotella meneghiniana					Mendota	2010-06-09		1326.8	218.105	563.437	100796
Mendota_1482001379.1	Cryptophyceae; P1-31; uncultured eukaryote; ; ; ;					Mendota	2010-06-13
Mendota_1489002827.1	unknown					Mendota	2010-06-15
Mendota_1490001024.1	Opisthokonta; Holozoa; Choanomonada; Craspedida; Salpingoecidae; Salpingoeca; uncultured eukaryote					Mendota	2010-06-21		1956.37	814.106	1084.65	435455
Mendota_15001164.1	SAR; Stramenopiles; Chrysophyceae; Ochromonadales; Ochromonas; Ochromonas; Ochromonas sp. CCMP584					Mendota	2010-07-05	353.409	3790.84	340.789	1779.67	360347			37.8654
Mendota_1502001330.1	unknown					Mendota	2010-07-06	1079.16	6929.37		857.458	429815
Mendota_1502001693.3	Opisthokonta; Nucletmycea; Fungi; uncultured; uncultured Chytridiomycota; ;					Mendota	2010-07-15
Mendota_1511000709.1	Opisthokonta; Nucletmycea; Fungi; Dikarya; Ascomycota; Saccharomycotina; Saccharomycetes					Mendota	2010-07-16
Mendota_1519001169.2	SAR; Alveolata; Dinoflagellata; Dinophyceae; Peridiniphycidae; Gonyaulacales; Ceratium					Mendota	2010-07-19	991.629	2170.95	555.359	403.898	406990
Mendota_1519001169.3	SAR; Alveolata; Dinoflagellata; Dinophyceae; Peridiniphycidae; Gonyaulacales; Ceratium					Mendota	2010-07-20	151.462	3029.22		151.462	624539
Mendota_1519001169.4	SAR; Alveolata; Dinoflagellata; Dinophyceae; Peridiniphycidae; Gonyaulacales; Ceratium					Mendota	2010-07-27
Mendota_1525002127.1	unknown					Mendota	2010-08-03	649.777	692.937	68.1577	61.897	202379
Mendota_1533001359.2	unknown					Mendota	2010-08-04	75.7308	1893.27		1666.08	851872
Mendota_1536000406.1	Excavata; Discoba; Discicristata; Euglenozoa; Euglenida; Euglenophyceae; Euglenea					Mendota	2010-08-05
Mendota_1540001051.1	unknown					Mendota	2010-08-16	542.737	2402.16	366.032	914.256	911781
Mendota_1548001063.3	SAR; Alveolata; BOLA914; uncultured alveolate; ; ;					Mendota	2010-08-17
Mendota_1589001552.1	SAR; Stramenopiles; Peronosporomycetes; Aphanomyces; Saprolegnia sp. SAP4; ;					Mendota	2010-08-19
Mendota_1591000230.1	unknown					Mendota	2010-08-30	174.983	2120.75	2726.31	1039	962467
Mendota_16000127.2	SAR; Stramenopiles; Chrysophyceae; Chromulinales; Poterioochromonas; Poterioochromonas malhamensis;					Mendota	2010-08-31
Mendota_1606001188.4	Archaeplastida; Chloroplastida; Chlorophyta; Chlorophyceae; uncultured Atractomorpha; ;					Mendota	2010-09-14
Mendota_1607002178.1	unknown					Mendota	2010-09-26
Mendota_1609002494.1	SAR; Alveolata; Ciliophora; Intramacronucleata; Conthreep; Prostomatea; Cryptocaryon					Mendota	2010-10-05	181.754	1022.37	227.192	340.789	127619
Mendota_1614002920.1	SAR; Alveolata; Ciliophora; Intramacronucleata; Conthreep; Prostomatea; Cryptocaryon					Mendota	2010-10-08	1332.32	1793.78	227.192	590.7	321037
Mendota_1615002279.1	unknown					Mendota	2010-10-13
Mendota_1625001876.1	SAR; Alveolata; Ciliophora; Postciliodesmatophora; Heterotrichea; Condylostomides sp. SLS-2007;					Mendota	2010-10-29
Mendota_1628002281.3	Opisthokonta; Holozoa; Metazoa; Animalia; Arthropoda; Crustacea; Branchiopoda					Mendota	2010-11-02	891.116	2781.97	354.42	299.894	49165.5
Mendota_164003005.1	unknown					Mendota	2010-11-09	45.4385	125.989	45.4385	221.254	38062.8
Mendota_1643001902.1	SAR; Rhizaria; Cercozoa; Vampyrellidae; Arachnula; Arachnula impatiens;					Mendota	2010-11-19
Mendota_1643002075.3	Archaeplastida; Chloroplastida; Chlorophyta; Chlorophyceae; Chlamydomonas; Chloromonas subdivisa;					Mendota	2011-01-19		51.7564	390.526	451.693	20607.1					18.8205
Mendota_1655001644.3	SAR; Alveolata; Ciliophora; Intramacronucleata; Spirotrichea; Choreotrichia; Tintinnidium					Mendota	2011-01-26	4.2346	74.0336	616.137	345.121	15838.3
Mendota_1665001380.2	SAR; Stramenopiles; Peronosporomycetes; uncultured; uncultured stramenopile; ;					Mendota	2011-04-18	14186	529.327	1905.58	1093.94	41725.3			70.577		35.2885
Mendota_1670000924.1	Cryptophyceae; Cryptomonadales; Cryptomonas; Cryptomonas paramecium; ; ;					Mendota	2011-04-19	1071.11	485.538	2276.11	2540.77	42722.3	21.1731		211.731
Mendota_1673002338.1	unknown					Mendota	2011-05-02	2756.34	1190.99	1455.65	1958.51	39772.4			423.462		52.9327
Mendota_1681002388.1	Opisthokonta; Holozoa; Metazoa; Animalia; Arthropoda; Hexapoda; Insecta					Mendota	2011-05-03	2672.92	1290.84	889.27	2053.79	43941.5			105.865
Mendota_1691001569.1	SAR; Alveolata; Apicomplexa; Conoidasida; Gregarinasina; SCM37C55; uncultured eukaryote					Mendota	2011-05-17	286.896	459.168	924.206	909.385	97655					33.877
Mendota_1696000093.1	SAR; Alveolata; Dinoflagellata; Dinophyceae; Gymnodiniphycidae; Gymnodinium clade; Gymnodinium					Mendota	2011-05-18
Mendota_17002319.3	Opisthokonta; Holozoa; Metazoa; Animalia; Arthropoda; Crustacea; Ostracoda					Mendota	2011-05-31	19.7616	69.7991	8.4693	28.2308	13193.2
Mendota_1718000114.1	Amoebozoa; Discosea; Longamoebia; Centramoebida; Protacanthamoeba; Protacanthamoeba bohemica;					Mendota	2011-06-01	8.4692	750.939	70.577	79.0462	28703.8
Mendota_1721000529.3	SAR; Alveolata; Ciliophora; Intramacronucleata; Conthreep; Oligohymenophorea; Hymenostomatia					Mendota	2011-06-13	8.4692	262.546	25.4077	42.3462	34008.6
Mendota_1724000845.2	unknown					Mendota	2011-06-14	63.5193	762.231	211.731	550.5	206959
Mendota_1734001219.3	Cryptophyceae; Cryptomonadales; Cryptomonas; uncultured Cryptomonas; ; ;					Mendota	2011-06-27	5.6462	285.821		54.9056	79242.5
Mendota_1738002153.3	SAR; Alveolata; Ciliophora; Intramacronucleata; Spirotrichea; Choreotrichia; uncultured					Mendota	2011-06-28	21.1731	381.116	529.327	592.847	185519
Mendota_1745001761.1	SAR; Rhizaria; Cercozoa; Imbricatea; Spongomonadida; Spongomonas; Spongomonas minima					Mendota	2011-07-11		558.97	1101	160.916	111568
Mendota_1753000023.1	unknown					Mendota	2011-07-12		536.666	254.077	571.674	90541.5
Mendota_1755000621.1	SAR; Stramenopiles; Diatomea; Coscinodiscophytina; Melosirids; Aulacoseira; Aulacoseira ambigua					Mendota	2011-07-25	88.3014	898.259	381.116	220.2	91611.2			8.4692
Mendota_1756001646.2	unknown					Mendota	2011-07-26	42.3462	973.958	42.3462	677.539	371756
Mendota_1761000556.1	Amoebozoa; Schizoplasmodiida; uncultured Amoebozoa; ; ; ;					Mendota	2011-08-04		190.413	118.569	105.721	83792.6
Mendota_1762002716.2	unknown					Mendota	2011-08-09		1599.74	141.154	60.6855	391934			47.0513
Mendota_1773002745.1	Amoebozoa; Discosea; Flabellinia; Dactylopodida; Vexillifera; Vexillifera tasmaniana;					Mendota	2011-08-22		455.753	370.529	52.9327	314198
Mendota_1787002828.3	Opisthokonta; Holozoa; Metazoa; Animalia; Arthropoda; Crustacea; Maxillopoda					Mendota	2011-08-24	6.8171	445.918	141.154	282.308	267946
Mendota_1788002798.1	SAR; Alveolata; Ciliophora; Intramacronucleata; Spirotrichea; Oligotrichia; Pseudotontonia					Mendota	2011-09-04
Mendota_1795002663.1	SAR; Stramenopiles; Bicosoecida; Bicosoecidae; Bicosoeca; uncultured stramenopile;					Mendota	2011-09-12		132.332	502.861	1190.99	329453
Mendota_1795002663.2	SAR; Rhizaria; Cercozoa; Novel Clade Gran-3; uncultured eukaryote; ;					Mendota	2011-09-13	209.115	2038.18	282.308	705.77	135315
Mendota_1796001288.1	Cryptophyceae; Cryptomonadales; Cryptomonas; Cryptomonas paramecium; ; ;					Mendota	2011-09-21
Mendota_1800002761.1	SAR; Rhizaria; Cercozoa; Thecofilosea; uncultured; uncultured eukaryote;					Mendota	2011-10-03	31.3987	586.35	84.6924	762.231	300594
Mendota_18000955.1	unknown					Mendota	2011-10-04	238.865	10818.5		8328.08	552795
Mendota_1807002782.1	unknown					Mendota	2011-10-31	321.831	33.877	237.139	118.569	85585.9
Mendota_1834002541.1	Incertae Sedis; Ancyromonadida; Ancyromonas; Ancyromonas howeae; ; ;					Mendota	2011-11-01	402.048	112.923	282.308	536.385	120775
Mendota_1837001807.1	unknown					Mendota	2011-11-30
Mendota_184002561.1	Cryptophyceae; Cryptomonadales; Rhodomonas; Pyrenomonas salina; ; ;					Mendota	2012-02-22	4287.55	603.433	2699.57	1302.15	25545			158.798
Mendota_1850000730.1	Opisthokonta; Holozoa; Metazoa; Animalia; Arthropoda; Hexapoda; Insecta					Mendota	2012-03-15
Mendota_1857002473.1	Opisthokonta; Nucletmycea; Fungi; Chytridiomycota; Chytridiomycetes; Chytridiales; uncultured rhizosphere chytridiomycete					Mendota	2012-03-21	8680.97	2823.08	3564.14	2329.04	45455.4			176.442
Mendota_186002103.1	SAR; Stramenopiles; Diatomea; Bacillariophytina; Mediophyceae; Thalassiosira; Thalassiosira anguste-lineata					Mendota	2012-04-02
Mendota_186002904.1	unknown					Mendota	2012-04-04	10909.3	2132.35	2329.04	1523.02	33226.8
Mendota_1865002762.2	unknown					Mendota	2012-04-17	8.8927	38.1115	439.553	20.3261	8435.54
Mendota_1869000756.3	SAR; Alveolata; Ciliophora; Intramacronucleata; Spirotrichea; Hypotrichia; Halteria					Mendota	2012-05-01	2.5408	6.352	144.824	11.4335	4852.79			2.5408		1.2704
Mendota_1872000470.1	unknown					Mendota	2012-05-05
Mendota_188002457.2	Cryptophyceae; Cryptomonadales; Cryptomonas; uncultured eukaryote; ; ;					Mendota	2012-05-14	30.2473	804.577	350.868	169.385	13313.9
Mendota_1881000292.2	unknown					Mendota	2012-05-17
Mendota_1897000817.1	Haptophyta; Prymnesiophyceae; Prymnesiales; Chrysochromulina; uncultured haptophyte; ;					Mendota	2012-05-29	18.1484	1113.1	302.473	350.868	35875.6
Mendota_1909002035.1	unknown					Mendota	2012-06-02
Mendota_1923000699.1	unknown					Mendota	2012-06-08
Mendota_193000198.1	SAR; Rhizaria; Cercozoa; Novel Clade 10; uncultured cercozoan; ;					Mendota	2012-06-11		7018.88	804.578	486.981	211708
Mendota_1933000181.1	Excavata; Discoba; Discicristata; Euglenozoa; Euglenida; Euglenophyceae; Euglenea					Mendota	2012-06-15
Mendota_1937002524.1	unknown					Mendota	2012-06-22
Mendota_1941002397.3	Cryptophyceae; Cryptomonadales; Cryptomonas; uncultured Cryptomonas; ; ;					Mendota	2012-06-25		909.721	460.515	63.5193	689524					63.5193
Mendota_1944002600.1	Archaeplastida; Chloroplastida; Chlorophyta; Chlorophyceae; Chlamydomonas sp. KIOST-1; ;					Mendota	2012-06-29
Mendota_1954002490.1	SAR; Alveolata; Protalveolata; Colpodellida; Colpodella; uncultured eukaryote;					Mendota	2012-07-06
Mendota_1964001452.2	Cryptophyceae; Cryptomonadales; Cryptomonas; uncultured Cryptomonas; ; ;					Mendota	2012-07-10		1241.51	275.25	6.8171	521905
Mendota_197002931.1	unknown					Mendota	2012-07-13
Mendota_197002931.2	Archaeplastida; Chloroplastida; Chlorophyta; Chlorophyceae; Volvox; Volvox globator;					Mendota	2012-07-20
Mendota_1981002718.1	SAR; Rhizaria; Cercozoa; Novel Clade Gran-6; uncultured cercozoan; ;					Mendota	2012-07-23	42.3462	550.5	296.423	127.039	661138			42.3462		84.6924
Mendota_1982000418.1	Archaeplastida; Chloroplastida; Chlorophyta; Chlorophyceae; Pascherina; Pascherina tetras;					Mendota	2012-07-27
Mendota_1987001866.2	unknown					Mendota	2012-08-03
Mendota_20002955.1	SAR; Alveolata; Protalveolata; Perkinsidae; A31; uncultured freshwater eukaryote;					Mendota	2012-08-06	6.8171	804.578	1101	98.3266	699204
Mendota_2002000709.1	SAR; Alveolata; Ciliophora; Intramacronucleata; Conthreep; Oligohymenophorea; uncultured					Mendota	2012-08-17
Mendota_2002324.1	SAR; Alveolata; Ciliophora; Intramacronucleata; Litostomatea; Haptoria; Dileptus					Mendota	2012-08-20	143.467	296.423	423.462	508.154	778017
Mendota_2020001319.1	SAR; Alveolata; BOLA914; uncultured alveolate; ; ;					Mendota	2012-08-24
Mendota_2035000250.1	unknown					Mendota	2012-08-31
Mendota_204000314.2	SAR; Alveolata; Ciliophora; Postciliodesmatophora; Heterotrichea; Condylostomides sp. SLS-2007;					Mendota	2012-09-04	42.3462	476.034	592.847	741.058	480937
Mendota_2045002839.2	Opisthokonta; Nucletmycea; Fungi; uncultured; uncultured Chytridiomycota; ;					Mendota	2012-09-07
Mendota_2048001168.1	SAR; Alveolata; Ciliophora; Intramacronucleata; Conthreep; Prostomatea; Cryptocaryon					Mendota	2012-09-13
Mendota_2050002593.1	SAR; Alveolata; Ciliophora; Intramacronucleata; Conthreep; Prostomatea; Cryptocaryon					Mendota	2012-09-21
Mendota_2053002417.1	Opisthokonta; Holozoa; Choanomonada; Craspedida; Salpingoecidae; Salpingoeca; uncultured eukaryote					Mendota	2012-09-27
Mendota_2060003011.3	SAR; Stramenopiles; Peronosporomycetes; uncultured; uncultured stramenopile; ;					Mendota	2012-10-01	1073.63	3644	1826.18	1111.59	198091
Mendota_2062000677.1	Amoebozoa; Discosea; Flabellinia; Vannellida; Vannella; uncultured Eimeriidae;					Mendota	2012-10-08
Mendota_2074000744.1	unknown					Mendota	2012-10-12
Mendota_2076000959.3	SAR; Stramenopiles; MAST-2; uncultured eukaryote; ; ;					Mendota	2012-10-22
Mendota_2083002839.1	unknown					Mendota	2012-10-26
Mendota_2088000031.1	unknown					Mendota	2012-10-29	41.6243	320.283	741.058	275.25	38971.1
Mendota_2092000998.1	Cryptophyceae; Cryptomonadales; Cryptomonas; uncultured Cryptomonas; ; ;					Mendota	2012-11-05
Mendota_2096001843.1	SAR; Rhizaria; Cercozoa; Thecofilosea; Cryomonadida; Protaspidae; Cryothecomonas					Mendota	2012-11-09
Mendota_2100001297.1	Excavata; Discoba; Discicristata; Euglenozoa; Euglenida; Euglenophyceae; Euglenea					Mendota	2012-11-16
Mendota_2100001872.1	unknown					Mendota	2012-11-29	62.1078	76.9128	50.8154	287.954	80877		5.6462
Mendota_2109000178.2	unknown					Mendota	2013-02-05	123.51	6281.35	17.6442	829.28	29176.9					17.6442
Mendota_2112000488.1	unknown					Mendota	2013-02-12	7770.53	656.366	84.6924	868.097	17134.1		63.5193
Mendota_2113001614.2	unknown					Mendota	2013-04-29	14296.1	1490.59	84.6925	897.739	38875.8		16.9385	169.385
Mendota_2117001492.1	Opisthokonta; Nucletmycea; Fungi; Chytridiomycota; Chytridiomycetes; Rhizophydiales; uncultured					Mendota	2013-05-08	364.672	4274.95	349.628	483.957	32161.7		1814.84	241.978
Mendota_2132001103.1	Cryptophyceae; Cryptomonadales; Cryptomonas; uncultured Cryptomonas; ; ;					Mendota	2013-05-14	121.126	359.287	135.508	1863.23	52684.1		2998.11	135.508
Mendota_2141001694.1	Opisthokonta; Nucletmycea; Fungi; Chytridiomycota; Chytridiomycetes; Chytridiales; Lobulomycetales sp. AF011					Mendota	2013-05-15	227.943	107.075	745.898	157.891	14777		29.0374
Mendota_215002207.1	Cryptophyceae; Cryptomonadales; Cryptomonas; Cryptomonas paramecium; ; ;					Mendota	2013-05-28	9.3161	66.7416	2.5407	75.3762	2997.37		21.1731
Mendota_2153002755.1	Opisthokonta; Holozoa; Metazoa; Animalia; Arthropoda; Crustacea; Branchiopoda					Mendota	2013-05-29		362.967	127.039	163.335	26105.5	12.0989
Mendota_2190002387.1	SAR; Alveolata; Protalveolata; Perkinsidae; A31; uncultured alveolate;					Mendota	2013-06-10		1010.26		78.3404	7896.92		4.2346
Mendota_2197000122.3	SAR; Alveolata; Ciliophora; Intramacronucleata; Spirotrichea; Hypotrichia; Halteria					Mendota	2013-06-11	84.6924	598.7	592.847	197.616	148278
Mendota_2197000304.1	SAR; Stramenopiles; Diatomea; Bacillariophytina; Mediophyceae; Stephanodiscus; Stephanodiscus hantzschii					Mendota	2013-06-24		4601.62	254.077	141.154	214061		183.5
Mendota_2200000511.2	SAR; Stramenopiles; Diatomea; Bacillariophytina; Mediophyceae; Cyclotella; Cyclotella striata					Mendota	2013-06-25	28.2308	367	1270.39	451.693	173768		84.6924	28.2308
Mendota_2200001758.1	Opisthokonta; Nucletmycea; Discicristoidea; Nucleariida; Nucleariidae; Nuclearia; Nuclearia pattersoni					Mendota	2013-07-08	1038.89	3074.79	254.077	8659.8	443221		2074.96	127.039		254.077
Mendota_2209000043.1	Opisthokonta; Nucletmycea; Fungi; Dikarya; uncultured; uncultured fungus;					Mendota	2013-07-22	2011.44	4135.21	35.2885	1552.69	718701		3740.58	0.8521
Mendota_2210001006.1	SAR; Rhizaria; Cercozoa; Novel Clade 10; uncultured freshwater eukaryote; ;					Mendota	2013-08-05	84.6924	3537.97		1270.39	372749		169.385
Mendota_221000988.1	SAR; Stramenopiles; MAST-2; eukaryote marine clone ME1-17; ; ;					Mendota	2013-08-06	70.577	1340.96	70.577	1270.39	773734		141.154
Mendota_2219001796.3	SAR; Stramenopiles; Peronosporomycetes; uncultured; uncultured stramenopile; ;					Mendota	2013-08-21	307.01	1312	52.9327	783.404	918612		2403.15
Mendota_2225001257.1	Opisthokonta; Nucletmycea; Fungi; Chytridiomycota; Chytridiomycetes; Chytridiales; uncultured Chytridiomycota					Mendota	2013-09-04	77.2873	211.731		211.731	625476		2681.93
Mendota_2227002059.1	unknown					Mendota	2013-09-10	70.577	1190.99	35.2885	105.865	249847		1305.67
Mendota_2231000163.1	SAR; Stramenopiles; MAST-2; uncultured eukaryote; ; ;					Mendota	2013-09-30	162.882	4396.22		1764.42	653397		988.078			352.885
Mendota_2239001172.1	unknown					Mendota	2013-10-01	2.5563	423.462	50.8154	745.293	149549		33.877
Mendota_2248000348.1	unknown					Mendota	2013-10-29	1391.38	2843.87	23.5257	635.193	107686		1764.42
Mendota_2260001397.1	SAR; Rhizaria; Cercozoa; Novel Clade 10; uncultured freshwater eukaryote; ;					Mendota	2013-10-30	406.753	418.163	564.616	611.667	111144		47.0513			23.5257
Mendota_2261001307.1	Amoebozoa; Discosea; Flabellinia; Dactylopodida; Korotnevella; Korotnevella sp. JVW-2011;					Mendota	2013-12-02	474.277	1636.32	67.754	542.031	40739.6		558.97
Mendota_2279001564.1	unknown
Mendota_2280001596.2	unknown
Mendota_23001613.1	Archaeplastida; Chloroplastida; Chlorophyta; Trebouxiophyceae; Pseudochlorella; Pseudochlorella pringsheimii;					Lake	Date	SAR – Alveolata	Chlorophyta	Cryptophyta	Euglenophyta	Heterokontophyta
Mendota_232001576.3	SAR; Rhizaria; Cercozoa; Incertae Sedis; Gymnophrys; Cercozoa sp. DDB-2008d;					Trout Bog Epilimnion	2008-05-22	11.3083	331.875	17.2083	1.475	36.3833
Mendota_233000976.1	unknown					Trout Bog Epilimnion	2008-05-29	2.45833	47.2	8.35833	0.491667	42.2833
Mendota_234002459.1	SAR; Rhizaria; Cercozoa; CCW10; Cercozoa sp. CC-2009c; ;					Trout Bog Epilimnion	2008-06-03	0.983333	33.4333	10.8167	0	18.6833
Mendota_240001511.1	Haptophyta; Prymnesiophyceae; Phaeocystis; Phaeocystis pouchetii; ; ;					Trout Bog Epilimnion	2008-06-13	0.983333	28.025	89.4833	2.45833	5.40833
Mendota_240001511.2	SAR; Stramenopiles; Bicosoecida; Bicosoecidae; Bicosoeca; uncultured eukaryote;					Trout Bog Epilimnion	2008-06-24	0.491667	792.567	35.4	0	378.583
Mendota_240001985.1	Opisthokonta; Holozoa; Metazoa; Animalia; Rotifera; Ptygura libera;					Trout Bog Epilimnion	2008-07-08	0	196.667	55.0667	0	135.7
Mendota_241002341.3	Cryptophyceae; Cryptomonadales; Cryptomonas; uncultured Cryptomonas; ; ;					Trout Bog Epilimnion	2008-07-15	0	33.925	99.8083	0	37.3667
Mendota_247000787.1	unknown					Trout Bog Epilimnion	2008-07-22	0	3.44167	321.55	0	27.5333
Mendota_247000787.2	unknown					Trout Bog Epilimnion	2008-07-29	0	6.39167	320.567	0	13.7667
Mendota_249001669.1	Opisthokonta; Nucletmycea; LKM15; uncultured eukaryote; ; ;					Trout Bog Epilimnion	2008-05-08	0	9.34167	383.5	0.491667	47.6917
Mendota_260000329.1	unknown					Trout Bog Epilimnion	2008-08-12	0	3.93333	157.333	0	28.5167
Mendota_260000329.2	unknown					Trout Bog Epilimnion	2008-08-19	0	1.96667	86.5333	0	11.8
Mendota_263000022.1	Cryptophyceae; Cryptomonadales; Cryptomonas; uncultured eukaryote; ; ;					Trout Bog Epilimnion	2008-08-25	0	4.425	393.825	0	5.9
Mendota_267002524.1	Opisthokonta; Holozoa; Metazoa; Animalia; Rotifera; Conochilus hippocrepis;					Trout Bog Epilimnion	2008-08-31	0	12.2917	326.467	0	24.0917
Mendota_270002993.3	SAR; Alveolata; Ciliophora; Intramacronucleata; Conthreep; Oligohymenophorea; CV1-2A-17					Trout Bog Epilimnion	2008-09-09	0	3.93333	159.3	0	6.88333
Mendota_273000940.1	SAR; Alveolata; Dinoflagellata; Dinophyceae; Gymnodiniphycidae; Suessiaceae; Woloszynskia					Trout Bog Epilimnion	2008-09-20	0	6.39167	83.0917	0	8.35833
Mendota_274001014.1	Opisthokonta; Holozoa; Metazoa; Animalia; Rotifera; uncultured eukaryote;					Trout Bog Epilimnion	2008-09-28	0	14.75	91.45	0	6.39167
Mendota_275000372.1	unknown
Mendota_281001886.1	unknown
Mendota_298001407.1	unknown
Mendota_304001622.1	SAR; Stramenopiles; Chrysophyceae; Chromulinales; Spumella; uncultured eukaryote;
Mendota_306002277.1	unknown
Mendota_317002151.1	unknown
Mendota_317002151.2	Cryptophyceae; P1-31; uncultured eukaryote; ; ; ;
Mendota_320002807.1	SAR; Rhizaria; Cercozoa; Novel Clade Gran-3; uncultured eukaryote; ;
Mendota_320002807.2	SAR; Stramenopiles; Bicosoecida; Bicosoecidae; Bicosoeca; uncultured stramenopile;
Mendota_323002908.1	SAR; Alveolata; Apicomplexa; Conoidasida; Cryptosporida; Cryptosporidium; Cryptosporidium serpentis
Mendota_327002339.1	SAR; Alveolata; Ciliophora; Intramacronucleata; Spirotrichea; Choreotrichia; Tintinnidium
Mendota_33001605.1	unknown
Mendota_33001605.2	unknown
Mendota_334003017.1	Incertae Sedis; Collodictyonidae; Diphylleia; Diphylleia rotans; ; ;
Mendota_336001287.1	unknown
Mendota_337001764.1	SAR; Alveolata; Protalveolata; Perkinsidae; A31; uncultured alveolate;
Mendota_338001010.2	SAR; Alveolata; Protalveolata; Perkinsidae; A31; uncultured freshwater eukaryote;
Mendota_338002325.3	SAR; Stramenopiles; Chrysophyceae; Chromulinales; uncultured ochromonad; ;
Mendota_339000191.1	Opisthokonta; Nucletmycea; LKM15; uncultured eukaryote; ; ;
Mendota_34002488.1	SAR; Alveolata; Ciliophora; Intramacronucleata; Spirotrichea; Choreotrichia; Tintinnidium
Mendota_346000693.1	SAR; Alveolata; Ciliophora; Intramacronucleata; Conthreep; Prostomatea; Cryptocaryon
Mendota_347000912.1	unknown
Mendota_350000370.1	Opisthokonta; Holozoa; Metazoa; Animalia; Arthropoda; Hexapoda; Insecta
Mendota_35000199.1	SAR; Stramenopiles; Bicosoecida; Bicosoecidae; Bicosoeca; uncultured stramenopile;
Mendota_35000468.1	Opisthokonta; Holozoa; Metazoa; Animalia; Arthropoda; Crustacea; Maxillopoda
Mendota_356000461.1	Opisthokonta; Nucletmycea; Fungi; uncultured; uncultured Chytridiomycota; ;
Mendota_358001790.3	Opisthokonta; Nucletmycea; Fungi; uncultured; uncultured Chytridiomycota; ;
Mendota_360002588.3	Opisthokonta; Holozoa; Ichthyosporea; Ichthyophonae; Ichthyophonidae; Freshwater Ichthyosporeans 1; uncultured ichthyosporean
Mendota_361000328.1	Amoebozoa; Discosea; Longamoebia; Centramoebida; Acanthamoeba; Acanthamoeba sp. PN15;
Mendota_361002853.1	Cryptophyceae; Cryptomonadales; Cryptomonas; uncultured Cryptomonas; ; ;
Mendota_364000712.1	SAR; Alveolata; Ciliophora; Intramacronucleata; Spirotrichea; Oligotrichia; Strombidium
Mendota_365000663.3	Cryptophyceae; Kathablepharidae; uncultured; uncultured Katablepharidaceae; ; ;
Mendota_367000707.3	SAR; Alveolata; Dinoflagellata; Dinophyceae; Peridiniphycidae; Thoracosphaeraceae; uncultured
Mendota_379000196.1	Excavata; Discoba; Discicristata; Heterolobosea; Tetramitia; Naegleria; Naegleria sp. SUM3V/I
Mendota_381001143.1	unknown
Mendota_383001207.1	unknown
Mendota_389000430.3	Cryptophyceae; Cryptomonadales; Cryptomonas; Cryptomonas marssonii; ; ;
Mendota_392002095.3	SAR; Rhizaria; Cercozoa; Novel Clade 2; uncultured freshwater cercozoan; ;
Mendota_393001738.1	SAR; Alveolata; Apicomplexa; Aconoidasida; Piroplasmorida; Theileria; Theileria buffeli
Mendota_393002180.1	unknown
Mendota_397001059.1	unknown
Mendota_397001059.2	SAR; Stramenopiles; Diatomea; Bacillariophytina; Bacillariophyceae; Navicula; uncultured marine eukaryote
Mendota_400001063.1	unknown
Mendota_400002307.3	Archaeplastida; Chloroplastida; Chlorophyta; Chlorophyceae; Neochloris; coccoid green alga Mary 6/3;
Mendota_407001166.3	Opisthokonta; Holozoa; Metazoa; Animalia; Rotifera; Sinantherina socialis;
Mendota_407002013.3	SAR; Alveolata; Ciliophora; Intramacronucleata; Litostomatea; Haptoria; uncultured ciliate
Mendota_410000131.1	unknown
Mendota_41001836.3	SAR; Alveolata; Ciliophora; Intramacronucleata; Conthreep; Oligohymenophorea; Peniculia
Mendota_412000742.1	unknown
Mendota_416000347.4	SAR; Alveolata; Ciliophora; Intramacronucleata; Conthreep; Phyllopharyngea; Suctoria
Mendota_418001068.1	SAR; Alveolata; Ciliophora; Intramacronucleata; Spirotrichea; Oligotrichia; Strombidium
Mendota_424002426.3	SAR; Alveolata; Protalveolata; Perkinsidae; A31; uncultured alveolate;
Mendota_425002506.3	SAR; Stramenopiles; Chrysophyceae; Ochromonadales; Ochromonas; Ochromonas; Spumella-like flagellate JBC27
Mendota_43000597.2	Opisthokonta; Holozoa; Metazoa; Animalia; Arthropoda; Crustacea; Maxillopoda
Mendota_436000054.1	unknown
Mendota_440001867.1	unknown
Mendota_441001279.1	unknown
Mendota_441002850.1	Cryptophyceae; Kathablepharidae; uncultured; uncultured Katablepharidaceae; ; ;
Mendota_443001917.1	unknown
Mendota_445003005.3	Opisthokonta; Holozoa; Metazoa; Animalia; Rotifera; Sinantherina socialis;
Mendota_46002610.1	SAR; Stramenopiles; Diatomea; Bacillariophytina; Mediophyceae; Stephanodiscus; Stephanodiscus hantzschii
Mendota_464000489.1	SAR; Alveolata; Ciliophora; Intramacronucleata; Spirotrichea; Choreotrichia; uncultured
Mendota_466000195.1	Cryptophyceae; Cryptomonadales; Teleaulax; uncultured Teleaulax; ; ;
Mendota_478002423.3	Haptophyta; Prymnesiophyceae; ESS2202; uncultured Emiliania; ; ;
Mendota_483002205.1	SAR; Stramenopiles; Bicosoecida; Bicosoecidae; Bicosoeca; uncultured eukaryote;
Mendota_49000928.3	Cryptophyceae; Cryptomonadales; Cryptomonas; uncultured Cryptomonas; ; ;
Mendota_495001311.1	Opisthokonta; Holozoa; Metazoa; Animalia; Arthropoda; Crustacea; Maxillopoda
Mendota_508001013.2	Haptophyta; Prymnesiophyceae; ESS2202; uncultured Emiliania; ; ;
Mendota_508001963.1	Opisthokonta; Holozoa; Metazoa; Animalia; Arthropoda; Crustacea; Branchiopoda
Mendota_509000963.1	Opisthokonta; Nucletmycea; Fungi; Dikarya; Ascomycota; Pezizomycotina; Eurotiomycetes
Mendota_514000281.3	Opisthokonta; Nucletmycea; Fungi; Chytridiomycota; Chytridiomycetes; Rhizophydiales; uncultured
Mendota_517001132.1	Opisthokonta; Holozoa; Metazoa; Animalia; Rotifera; Brachionus plicatilis;
Mendota_517001959.1	Opisthokonta; Holozoa; Metazoa; Animalia; Rotifera; Sinantherina socialis;
Mendota_52000408.1	Opisthokonta; Holozoa; Metazoa; Animalia; Arthropoda; Crustacea; Maxillopoda
Mendota_522000353.1	Opisthokonta; Holozoa; Choanomonada; Craspedida; Codonosigidae; Sphaeroeca; Codosiga sp. FFN-2011
Mendota_53001530.1	Excavata; Discoba; Discicristata; Heterolobosea; Tetramitia; Nematostella vectensis (starlet sea anemone);
Mendota_532000173.1	Cryptophyceae; Cryptomonadales; Cryptomonas; uncultured Cryptomonas; ; ;
Mendota_535001230.1	unknown
Mendota_539000302.1	unknown
Mendota_54001792.1	Opisthokonta; Nucletmycea; Fungi; Dikarya; Ascomycota; Pezizomycotina; Sordariomycetes
Mendota_542001513.3	SAR; Alveolata; Ciliophora; Intramacronucleata; Conthreep; Prostomatea; Cryptocaryon
Mendota_542001930.1	unknown
Mendota_545000872.1	SAR; Stramenopiles; Chrysophyceae; Ochromonadales; Ochromonas; Ochromonas; Ochromonas sp. CCMP584
Mendota_546000476.3	SAR; Alveolata; Dinoflagellata; Dinophyceae; Peridiniphycidae; Gonyaulacales; Ceratium
Mendota_548001027.1	Opisthokonta; Nucletmycea; Fungi; uncultured; uncultured eukaryote; ;
Mendota_561000158.1	Opisthokonta; Nucletmycea; Fungi; Mucoromycotina; Mucorales; Cunninghamella; Cunninghamella bertholletiae
Mendota_565002419.3	Haptophyta; Prymnesiophyceae; ESS2202; uncultured Emiliania; ; ;
Mendota_584002845.1	Opisthokonta; Holozoa; Metazoa; Animalia; Nematoda; Enoplea; Enoplidae
Mendota_589002494.3	unknown
Mendota_589002878.1	Archaeplastida; Chloroplastida; Chlorophyta; Ulvophyceae; Pseudendoclonium; Pseudendoclonium basiliense;
Mendota_59001333.1	SAR; Stramenopiles; Chrysophyceae; Ochromonadales; Ochromonas; Ochromonas; Ochromonas sp. CCMP584
Mendota_59002885.1	SAR; Alveolata; Ciliophora; Intramacronucleata; Conthreep; Oligohymenophorea; Peritrichia
Mendota_595002486.1	unknown
Mendota_596002893.3	Archaeplastida; Chloroplastida; Chlorophyta; Chlorophyceae; uncultured Chlorophyta; ;
Mendota_597000117.1	Opisthokonta; Nucletmycea; Fungi; Dikarya; Ascomycota; Saccharomycotina; Saccharomycetes
Mendota_603000752.1	SAR; Stramenopiles; Bicosoecida; Bicosoecidae; Bicosoeca; uncultured stramenopile;
Mendota_612000411.1	SAR; Stramenopiles; Synurales; Synura; Synura petersenii; ;
Mendota_623002248.1	SAR; Rhizaria; Cercozoa; Novel Clade Gran-3; uncultured eukaryote; ;
Mendota_627001795.1	unknown
Mendota_632000663.1	Opisthokonta; Nucletmycea; Discicristoidea; Nucleariida; Nucleariidae; Nuclearia; Nuclearia pattersoni
Mendota_633002351.3	SAR; Alveolata; Dinoflagellata; Dinophyceae; Peridiniphycidae; Thoracosphaeraceae; Pentapharsodinium
Mendota_636000673.1	SAR; Stramenopiles; Phaeophyceae; Laminariales; Costaria; Costaria costata;
Mendota_639001145.1	unknown
Mendota_64002645.1	Archaeplastida; Chloroplastida; Charophyta; Phragmoplastophyta; Streptophyta; Embryophyta; Bryophyta
Mendota_64002645.2	SAR; Rhizaria; Cercozoa; Cercomonadidae; Cercomonas; Paracercomonas paralaciniaegerens;
Mendota_641002182.3	Opisthokonta; Holozoa; Metazoa; Animalia; Rotifera; Epiphanes senta;
Mendota_645000383.3	Cryptophyceae; Kathablepharidae; uncultured; uncultured Katablepharidaceae; ; ;
Mendota_647000265.1	Amoebozoa; Discosea; Longamoebia; Centramoebida; Protacanthamoeba; Protacanthamoeba bohemica;
Mendota_653000904.1	Excavata; Discoba; Discicristata; Euglenozoa; Euglenida; Euglenophyceae; Euglenea
Mendota_654001823.1	unknown
Mendota_657002903.2	SAR; Stramenopiles; Raphidophyceae; Heterosigma; Heterosigma akashiwo; ;
Mendota_659001069.1	Incertae Sedis; Ancyromonadida; Ancyromonas; uncultured freshwater eukaryote; ; ;
Mendota_660000219.1	Haptophyta; Prymnesiophyceae; Prymnesiales; Chrysochromulina; Chrysochromulina parva; ;
Mendota_669001083.3	SAR; Alveolata; Ciliophora; Intramacronucleata; Spirotrichea; Oligotrichia; Strombidium
Mendota_669001633.1	Archaeplastida; Chloroplastida; Chlorophyta; Chlorophyceae; Phacotus lenticularis; ;
Mendota_69002207.1	SAR; Alveolata; Ciliophora; Intramacronucleata; Conthreep; Oligohymenophorea; Scuticociliatia
Mendota_71001375.1	Opisthokonta; Nucletmycea; Fungi; Mucoromycotina; Mucorales; Cunninghamella; Cunninghamella bertholletiae
Mendota_717001548.1	unknown
Mendota_732000507.1	SAR; Alveolata; Ciliophora; Intramacronucleata; Conthreep; Oligohymenophorea; Peritrichia
Mendota_743002540.1	Excavata; Discoba; Discicristata; Euglenozoa; Euglenida; Euglenophyceae; Euglenea
Mendota_747002214.1	unknown
Mendota_76000128.1	SAR; Stramenopiles; Phaeophyceae; Laminariales; Costaria; Costaria costata;
Mendota_76001043.1	SAR; Rhizaria; Cercozoa; Novel Clade 2; uncultured eukaryote; ;
Mendota_76002630.1	unknown
Mendota_761000039.1	SAR; Alveolata; Protalveolata; Oxyrrhis; uncultured apicomplexan; ;
Mendota_762002892.1	Opisthokonta; Holozoa; Metazoa; Animalia; Rotifera; Sinantherina socialis;
Mendota_764002800.1	Excavata; Discoba; Discicristata; Euglenozoa; Euglenida; Euglenophyceae; Euglenea
Mendota_765002006.1	unknown
Mendota_769002360.1	Opisthokonta; Nucletmycea; Fungi; Mucoromycotina; Mucorales; Cunninghamella; Cunninghamella bertholletiae
Mendota_780002949.1	Opisthokonta; Nucletmycea; Fungi; Mucoromycotina; Mucorales; Cunninghamella; Cunninghamella bertholletiae
Mendota_78003009.1	unknown
Mendota_784001057.1	Opisthokonta; Holozoa; Metazoa; Animalia; Rotifera; Brachionus plicatilis;
Mendota_784001246.3	Opisthokonta; Holozoa; Metazoa; Animalia; Arthropoda; Crustacea; Maxillopoda
Mendota_786000001.3	Opisthokonta; Holozoa; Choanomonada; Craspedida; Codonosigidae; Sphaeroeca; Sphaeroeca volvox
Mendota_786001196.1	SAR; Stramenopiles; Peronosporomycetes; Lagenidium; Lagenidium giganteum; ;
Mendota_788000081.1	unknown
Mendota_788001220.3	SAR; Alveolata; Dinoflagellata; Dinophyceae; Peridiniphycidae; Gonyaulacales; Ceratium
Mendota_800000481.1	SAR; Rhizaria; Cercozoa; Thecofilosea; Cryomonadida; Protaspidae; Cryothecomonas
Mendota_805001928.1	Opisthokonta; Holozoa; Metazoa; Animalia; Arthropoda; Crustacea; Malacostraca
Mendota_814003042.1	Opisthokonta; Holozoa; Metazoa; Animalia; Arthropoda; Crustacea; Branchiopoda
Mendota_819000132.2	Cryptophyceae; Cryptomonadales; Cryptomonas; Cryptomonas marssonii; ; ;
Mendota_82002581.1	Opisthokonta; Holozoa; Metazoa; Animalia; Arthropoda; Crustacea; Ostracoda
Mendota_821000027.1	SAR; Stramenopiles; Diatomea; Bacillariophytina; Mediophyceae; Skeletonema; Skeletonema subsalsum
Mendota_825002379.1	SAR; Stramenopiles; Bicosoecida; Bicosoecidae; Bicosoeca; uncultured stramenopile;
Mendota_825002379.2	unknown
Mendota_827001005.1	SAR; Alveolata; Ciliophora; Intramacronucleata; Conthreep; Oligohymenophorea; Peritrichia
Mendota_844001434.1	unknown
Mendota_850002697.1	unknown
Mendota_868001346.3	SAR; Alveolata; Ciliophora; Intramacronucleata; Conthreep; Oligohymenophorea; Peritrichia
Mendota_869001017.1	Opisthokonta; Nucletmycea; Rozella; uncultured fungus; ; ;
Mendota_887001086.1	Excavata; Discoba; Discicristata; Euglenozoa; Kinetoplastea; Metakinetoplastina; Neobodonida
Mendota_89002375.1	Cryptophyceae; Cryptomonadales; Rhodomonas; Pyrenomonas salina; ; ;
Mendota_892000188.3	Opisthokonta; Holozoa; Metazoa; Animalia; Arthropoda; Crustacea; Maxillopoda
Mendota_896000889.1	Opisthokonta; Holozoa; Metazoa; Animalia; Craniata; Mammalia; Oryctolagus cuniculus (rabbit)
Mendota_90002592.3	SAR; Alveolata; Apicomplexa; Aconoidasida; Haemosporoidia; Plasmodium; Plasmodium berghei
Mendota_9000526.1	Archaeplastida; Chloroplastida; Charophyta; Phragmoplastophyta; Zygnematales; Spirogyra; Spirogyra sp. SNG3
Mendota_903000953.1	unknown
Mendota_908001517.1	SAR; Alveolata; Ciliophora; Postciliodesmatophora; Heterotrichea; Condylostoma; Condylostoma sp. CXM08110901
Mendota_910000308.1	SAR; Alveolata; Ciliophora; Intramacronucleata; Conthreep; Oligohymenophorea; Peritrichia
Mendota_910000615.1	Archaeplastida; Chloroplastida; Chlorophyta; Chlorophyceae; Chlorophyceae sp. PG-2012; ;
Mendota_91001912.1	SAR; Stramenopiles; Bicosoecida; Bicosoecidae; Bicosoeca; uncultured stramenopile;
Mendota_924001604.1	unknown
Mendota_937002124.1	Opisthokonta; Holozoa; Choanomonada; Craspedida; Codonosigidae; Sphaeroeca; Sphaeroeca volvox
Mendota_941000153.1	SAR; Rhizaria; Cercozoa; Imbricatea; p15D09; uncultured eukaryote;
Mendota_941001587.3	Haptophyta; Prymnesiophyceae; ESS2202; uncultured Emiliania; ; ;
Mendota_944002859.2	SAR; Alveolata; Protalveolata; Chromerida; Chromera; Chromera velia;
Mendota_961000826.1	Opisthokonta; Holozoa; Metazoa; Animalia; Arthropoda; Crustacea; Maxillopoda
Mendota_961002819.1	SAR; Rhizaria; Cercozoa; Cercomonadidae; Cercomonas; Paracercomonas sp. HFCC 910;
Mendota_966002124.1	Opisthokonta; Holozoa; Choanomonada; Craspedida; Codonosigidae; Sphaeroeca; uncultured eukaryote
Mendota_968001442.1	SAR; Stramenopiles; Bicosoecida; Bicosoecidae; Bicosoeca; uncultured Eimeriidae;
Mendota_98000533.1	SAR; Stramenopiles; CCI40; uncultured marine eukaryote; ; ;
Mendota_994000617.1	unknown
TBE_1003140.5	Excavata; Discoba; Discicristata; Euglenozoa; Euglenida; Euglenophyceae; Euglenea
TBE_1005507.4	Opisthokonta; Holozoa; Metazoa; Animalia; Arthropoda; Crustacea; Maxillopoda
TBE_1005523.4	SAR; Alveolata; BOLA914; uncultured freshwater eukaryote; ; ;
TBE_1008443.4	Opisthokonta; Holozoa; Choanomonada; Craspedida; Codonosigidae; Sphaeroeca; Sphaeroeca volvox
TBE_1009655.3	Archaeplastida; Chloroplastida; Chlorophyta; Chlorophyceae; Chlamydomonas; Chlamydomonas noctigama;
TBE_1011405.3	SAR; Stramenopiles; Raphidophyceae; Gonyostomum; Gonyostomum semen; ;
TBE_1012657.1	Opisthokonta; Holozoa; Metazoa; Animalia; Arthropoda; Crustacea; Branchiopoda
TBE_1016426.3	Opisthokonta; Holozoa; Metazoa; Animalia; Arthropoda; Crustacea; Branchiopoda
TBE_1019045.1	Archaeplastida; Chloroplastida; Chlorophyta; Chlorophyceae; Chlamydomonas; Chlamydomonadaceae sp. Tow 2/24 P-6w;
TBE_1019899.2	Cryptophyceae; Cryptomonadales; Cryptomonas; Cryptomonas tetrapyrenoidosa; ; ;
TBE_1020152.3	Opisthokonta; Holozoa; Metazoa; Animalia; Arthropoda; Crustacea; Branchiopoda
TBE_1020987.2	SAR; Alveolata; Ciliophora; Intramacronucleata; Armophorea; Armophorida; Metopus
TBE_1021805.3	Opisthokonta; Holozoa; Metazoa; Animalia; Arthropoda; Crustacea; Maxillopoda
TBE_1026503.1	Archaeplastida; Chloroplastida; Chlorophyta; Chlorophyceae; Chlamydomonas; Chlamydomonadaceae sp. Tow 2/24 P-6w;
TBE_1026517.1	Opisthokonta; Holozoa; Metazoa; Animalia; Arthropoda; Crustacea; Maxillopoda
TBE_1027057.1	SAR; Alveolata; Ciliophora; Intramacronucleata; Spirotrichea; Hypotrichia; Halteria
TBE_1027775.1	SAR; Stramenopiles; Chrysophyceae; Ochromonadales; Chrysolepidomonas; Chrysolepidomonas dendrolepidota;
TBE_1027838.1	SAR; Stramenopiles; Synurales; Mallomonas; Mallomonas caudata; ;
TBE_1029873.3	SAR; Stramenopiles; Chrysophyceae; Ochromonadales; Chrysolepidomonas; Chrysolepidomonas dendrolepidota;
TBE_1031489.1	Opisthokonta; Holozoa; Metazoa; Animalia; Arthropoda; Crustacea; Branchiopoda
TBE_1032830.3	SAR; Stramenopiles; CCI40; Chrysophyceae sp. CCMP2296; ; ;
TBE_1035015.1	SAR; Stramenopiles; Raphidophyceae; Gonyostomum; Gonyostomum semen; ;
TBE_1036118.3	SAR; Stramenopiles; Synurales; Mallomonas; Mallomonas caudata; ;
TBE_1036815.1	Cryptophyceae; Cryptomonadales; Cryptomonas; Cryptomonas marssonii; ; ;
TBE_1037624.3	SAR; Stramenopiles; Chrysophyceae; Chromulinales; Cyclonexis; Cyclonexis annularis;
TBE_1039076.1	Opisthokonta; Holozoa; Metazoa; Animalia; Arthropoda; Crustacea; Branchiopoda
TBE_1039117.1	SAR; Stramenopiles; CCI40; uncultured marine eukaryote; ; ;
TBE_1039959.3	Archaeplastida; Chloroplastida; Chlorophyta; Mamiellophyceae; Monomastix; Monomastix minuta;
TBE_1046468.3	Cryptophyceae; Cryptomonadales; Cryptomonas; Cryptomonas marssonii; ; ;
TBE_1046930.1	SAR; Alveolata; Ciliophora; Intramacronucleata; Conthreep; Prostomatea; Cryptocaryon
TBE_1053606.3	SAR; Alveolata; Ciliophora; Intramacronucleata; Spirotrichea; Hypotrichia; Halteria
TBE_1058453.1	Opisthokonta; Holozoa; Metazoa; Animalia; Arthropoda; Crustacea; Branchiopoda
TBE_1059406.1	Opisthokonta; Holozoa; Metazoa; Animalia; Arthropoda; Hexapoda; Insecta
TBE_1061851.1	SAR; Alveolata; Dinoflagellata; Dinophyceae; Gymnodiniphycidae; Suessiaceae; Woloszynskia
TBE_1069114.1	unknown
TBE_1074949.2	SAR; Alveolata; Dinoflagellata; Dinophyceae; Gymnodiniphycidae; Suessiaceae; Woloszynskia
TBE_1076327.1	SAR; Alveolata; Dinoflagellata; Dinophyceae; Prorocentrales; Exuviaella; uncultured marine eukaryote
TBE_1076465.1	Opisthokonta; Holozoa; Metazoa; Animalia; Arthropoda; Crustacea; Branchiopoda
TBE_1077789.1	Cryptophyceae; Cryptomonadales; Cryptomonas; Cryptomonas marssonii; ; ;
TBE_1078260.2	Opisthokonta; Holozoa; Metazoa; Animalia; Arthropoda; Crustacea; Branchiopoda
TBE_1078454.1	Opisthokonta; Holozoa; Metazoa; Animalia; Arthropoda; Crustacea; Branchiopoda
TBE_1078716.1	SAR; Alveolata; Dinoflagellata; Dinophyceae; Peridiniphycidae; Gonyaulacales; Thecadinium
TBH_10010114.3	SAR; Rhizaria; Cercozoa; Novel Clade 10; uncultured eukaryote; ;
TBH_10014841.3	SAR; Alveolata; Ciliophora; Intramacronucleata; Armophorea; Armophorida; Metopus
TBH_10019491.1	Archaeplastida; Chloroplastida; Chlorophyta; Chlorophyceae; Chlamydomonas; Chlamydomonadaceae sp. Tow 2/24 P-6w;
TBH_10024334.3	Cryptophyceae; Cryptomonadales; Cryptomonas; Cryptomonas marssonii; ; ;
TBH_10026469.3	Excavata; Metamonada; Fornicata; Diplomonadida; Giardiinae; Giardia; Giardia microti
TBH_10031130.3	SAR; Stramenopiles; Raphidophyceae; Gonyostomum; Gonyostomum semen; ;
TBH_10032460.2	Excavata; Metamonada; Fornicata; Diplomonadida; Giardiinae; Giardia; Giardia muris
TBH_10033617.2	Opisthokonta; Holozoa; Metazoa; Animalia; Arthropoda; Crustacea; Maxillopoda
TBH_10034732.2	Opisthokonta; Holozoa; Metazoa; Animalia; Arthropoda; Crustacea; Maxillopoda
TBH_10036526.3	Opisthokonta; Holozoa; Metazoa; Animalia; Arthropoda; Crustacea; Maxillopoda
TBH_10044145.1	SAR; Stramenopiles; Synurales; Mallomonas; Mallomonas caudata; ;
TBH_10046064.1	Opisthokonta; Holozoa; Metazoa; Animalia; Arthropoda; Crustacea; Branchiopoda
TBH_10047446.1	Archaeplastida; Chloroplastida; Chlorophyta; Chlorophyceae; Chlamydomonas; Chlamydomonas noctigama;
TBH_10049505.2	Cryptophyceae; Cryptomonadales; Cryptomonas; Cryptomonas tetrapyrenoidosa; ; ;
TBH_10050554.3	Opisthokonta; Holozoa; Metazoa; Animalia; Arthropoda; Crustacea; Branchiopoda
TBH_10052945.3	Opisthokonta; Holozoa; Metazoa; Animalia; Arthropoda; Crustacea; Branchiopoda
TBH_10053243.3	Archaeplastida; Chloroplastida; Chlorophyta; Chlorophyceae; Chlamydomonas; uncultured Chlorophyta;
TBH_10055380.3	SAR; Stramenopiles; Synurales; Mallomonas; Mallomonas caudata; ;
TBH_10057680.1	Excavata; Discoba; Discicristata; Euglenozoa; Euglenida; Aphagea; Rhabdomonas incurva
TBH_10059442.2	Excavata; Discoba; Discicristata; Euglenozoa; Euglenida; Aphagea; Gyropaigne
TBH_10069878.1	Cryptophyceae; Cryptomonadales; Cryptomonas; Cryptomonas marssonii; ; ;
TBH_10072685.1	SAR; Stramenopiles; Raphidophyceae; Gonyostomum; Gonyostomum semen; ;
TBH_10077911.1	SAR; Rhizaria; Cercozoa; Novel Clade Gran-4; uncultured cercozoan; ;
TBH_10077939.1	Opisthokonta; Holozoa; Metazoa; Animalia; Arthropoda; Crustacea; Branchiopoda
TBH_10084357.1	SAR; Alveolata; Ciliophora; Intramacronucleata; Conthreep; Prostomatea; Cryptocaryon
TBH_10088351.1	SAR; Stramenopiles; Synurales; Mallomonas; Mallomonas caudata; ;
TBH_10109629.1	SAR; Alveolata; Dinoflagellata; Dinophyceae; Gymnodiniphycidae; Suessiaceae; Woloszynskia
TBH_10111688.1	SAR; Stramenopiles; Raphidophyceae; Chattonella; Chattonella marina; ;
TBH_10114195.3	Archaeplastida; Chloroplastida; Chlorophyta; Chlorophyceae; Chlamydomonas; uncultured eukaryote;
TBH_10116631.1	SAR; Stramenopiles; Raphidophyceae; Merotricha; Merotricha bacillata; ;
TBH_10121261.1	Opisthokonta; Holozoa; Metazoa; Animalia; Arthropoda; Crustacea; Branchiopoda
TBH_10122615.1	SAR; Stramenopiles; Bicosoecida; Siluaniidae; PSA11SP2005; uncultured stramenopile;
Eukaryote plankton diversity for Lake Mendota and Trout Bog Lake. (i) 18S rRNA genes were predicted from metagenome assemblies (first tab) and affiliated via best BLAST hit against SILVA database (NR99_115), (ii) estimated biovolume for each group (second tab) from the same lakes on the same time period, obtained through the LTER website (http://lter.limnology.wisc.edu).
