# Supplementary material for: Ecogenomics of virophages and their giant virus hosts assessed through time series metagenomics
Source: Nat Commun. 2017 Oct 11;8:858. doi: 10.1038/s41467-017-01086-2 (PMC5636890; doi:10.1038/s41467-017-01086-2)
Supplement: Supplementary file 9 — Supplementary Data 6 [file 41467_2017_1086_MOESM9_ESM.xls]

## Sheet: Sheet1
Sample ID	Lake	Date	Layer	# reads	# bp	JGI Project Id	NCBI Project Id	Gold Project ID
CSNA	Lake Mendota	2008/6/26	Epilimnion	7083080	1489754485	1004322	366490	Gp0054332
CXSP	Lake Mendota	2008/7/9	Epilimnion	6307721	1327067929	1004151	366433	Gp0055025
CSCX	Lake Mendota	2008/7/18	Epilimnion	4028654	860702755	1004253	366442	Gp0055064
CSNB	Lake Mendota	2008/7/19	Epilimnion	2997055	642040984	1004265	366441	Gp0055063
CXPP	Lake Mendota	2008/7/21	Epilimnion	6418994	1410327545	1004283	366434	Gp0055031
CSGH	Lake Mendota	2008/7/23	Epilimnion	3413629	726581509	1004298	366440	Gp0055062
CXSC	Lake Mendota	2008/7/30	Epilimnion	4680201	990641632	1004340	366506	Gp0054389
CXSH	Lake Mendota	2008/8/5	Epilimnion	2386784	533628245	1004115	366509	Gp0054400
CSGT	Lake Mendota	2008/8/13	Epilimnion	2971347	651708787	1004184	366432	Gp0055024
CXON	Lake Mendota	2008/8/20	Epilimnion	3164843	670424165	1004271	366695	Gp0055119
CSHY	Lake Mendota	2008/8/27	Epilimnion	5468572	1189780885	1004325	366703	Gp0055148
CSGW	Lake Mendota	2008/9/12	Epilimnion	7842536	1643965929	1004181	366492	Gp0054340
CXPY	Lake Mendota	2008/9/13	Epilimnion	2386014	521631532	1004202	366456	Gp0055101
CSCW	Lake Mendota	2008/9/25	Epilimnion	2974909	659409451	1004313	366507	Gp0054390
CSGY	Lake Mendota	2008/10/8	Epilimnion	2896702	607362103	1004145	366430	Gp0054983
CXSN	Lake Mendota	2008/10/17	Epilimnion	3277080	702716894	1004244	366443	Gp0055073
PTXY	Lake Mendota	2009/4/22	Epilimnion	12746040	2774027959	1017241	330210	Gp0055748
PTXW	Lake Mendota	2009/4/29	Epilimnion	11537193	2549808317	1017244	330215	Gp0055754
PTXS	Lake Mendota	2009/6/9	Epilimnion	8841735	2007198850	1017247	330216	Gp0055755
PTZH	Lake Mendota	2009/6/18	Epilimnion	8909591	2029980900	1017250	330221	Gp0055767
PTZG	Lake Mendota	2009/6/26	Epilimnion	11945731	2605701039	1017253	330222	Gp0055768
PTZC	Lake Mendota	2009/7/7	Epilimnion	10127446	2240327994	1017256	330227	Gp0055776
PTZB	Lake Mendota	2009/7/30	Epilimnion	11404297	2525131730	1017259	330229	Gp0055777
PUAA	Lake Mendota	2009/8/10	Epilimnion	9406477	2108505900	1017262	330233	Gp0055792
PUAC	Lake Mendota	2009/8/26	Epilimnion	8587019	1904869838	1017265	330234	Gp0055793
PUAH	Lake Mendota	2009/9/13	Epilimnion	10515339	2325617072	1017268	330239	Gp0055800
PUBT	Lake Mendota	2009/9/14	Epilimnion	5303609	1106202400	1017271	330240	Gp0055801
PUBB	Lake Mendota	2009/9/27	Epilimnion	5421898	1153832902	1017274	330245	Gp0055819
PUBO	Lake Mendota	2009/10/7	Epilimnion	5555979	1182281038	1017277	330246	Gp0055820
PUBU	Lake Mendota	2009/10/26	Epilimnion	6810498	1423580626	1017280	330251	Gp0055833
PUBC	Lake Mendota	2009/11/14	Epilimnion	6304208	1320512617	1017283	330252	Gp0055834
PUBA, HZHY	Lake Mendota	2010/4/20	Epilimnion	22419675	4401091679	1017286	330256	Gp0055839
CXOT	Lake Mendota	2010/5/5	Epilimnion	7176056	1527046579	1004124	366705	Gp0055176
PUBH	Lake Mendota	2010/5/18	Epilimnion	5044481	1067643319	1017289	330257	Gp0055840
CXPU	Lake Mendota	2010/5/20	Epilimnion	11957554	2651343870	1004280	330042	Gp0055141
PUAP	Lake Mendota	2010/6/2	Epilimnion	6055299	1272303209	1017292	330262	Gp0055847
CXSG	Lake Mendota	2010/6/13	Epilimnion	3230279	717241448	1004199	366491	Gp0054339
PTZZ, HZIB	Lake Mendota	2010/6/15	Epilimnion	23817510	4933946974	1017295	330263	Gp0055848
PUAG	Lake Mendota	2010/6/21	Epilimnion	5037268	1062915808	1017298	330170	Gp0055644
PTYC	Lake Mendota	2010/7/6	Epilimnion	6548577	1342724867	1017301	330171	Gp0055645
PTWY	Lake Mendota	2010/7/15	Epilimnion	5922162	1227320583	1017304	330177	Gp0055652
CSNS	Lake Mendota	2010/7/16	Epilimnion	1474938	330149640	1004220	366702	Gp0055143
PTXB	Lake Mendota	2010/7/27	Epilimnion	7945480	1651557918	1017307	330211	Gp0055749
PTZP	Lake Mendota	2010/8/5	Epilimnion	6796387	1407302842	1017310	330212	Gp0055750
PTYH	Lake Mendota	2010/8/17	Epilimnion	4665170	984033374	1017313	330217	Gp0055756
PTYN	Lake Mendota	2010/8/30	Epilimnion	4894811	1026201626	1017316	330218	Gp0055757
CSGO	Lake Mendota	2010/8/31	Epilimnion	6860961	1430544035	1004352	366457	Gp0055107
PTYS	Lake Mendota	2010/9/14	Epilimnion	6732920	1389958895	1017319	330223	Gp0055769
PTZS	Lake Mendota	2010/9/26	Epilimnion	5357391	1126684281	1017322	330224	Gp0055770
PUAO	Lake Mendota	2010/10/13	Epilimnion	9098566	1913797083	1017325	330230	Gp0055778
PUAN, HZIA	Lake Mendota	2010/10/29	Epilimnion	26914523	5479279367	1017328	330235	Gp0055794
PUAU	Lake Mendota	2010/11/19	Epilimnion	7469207	1551875144	1017331	330236	Gp0055795
PUAS	Lake Mendota	2011/5/3	Epilimnion	8040657	1614504827	1017334	330241	Gp0055803
PUBS	Lake Mendota	2011/5/18	Epilimnion	6407513	1380798448	1017337	330242	Gp0055804
PTWZ	Lake Mendota	2011/6/1	Epilimnion	7029394	1521058265	1017340	330247	Gp0055821
PTXA	Lake Mendota	2011/6/13	Epilimnion	7957334	1686323453	1017343	330248	Gp0055822
PTYA	Lake Mendota	2011/6/28	Epilimnion	5949972	1304472442	1017346	330253	Gp0055835
PTYB	Lake Mendota	2011/7/12	Epilimnion	4156040	899390745	1017349	330254	Gp0055836
PTYG	Lake Mendota	2011/7/25	Epilimnion	8265721	1743605527	1017352	330258	Gp0055841
PTYP	Lake Mendota	2011/8/9	Epilimnion	5880695	1241099510	1017355	330259	Gp0055842
PTZO	Lake Mendota	2011/8/22	Epilimnion	7955072	1673381046	1017358	330264	Gp0055849
PTZX	Lake Mendota	2011/9/4	Epilimnion	6812379	1443002583	1017361	330265	Gp0055850
PTZT	Lake Mendota	2011/9/21	Epilimnion	6015352	1263620065	1017364	330172	Gp0055646
PTZW	Lake Mendota	2011/10/3	Epilimnion	6420361	1383268807	1017367	330173	Gp0055647
PUAT	Lake Mendota	2011/11/1	Epilimnion	5443598	1159785825	1017370	330189	Gp0055667
PUAZ	Lake Mendota	2011/11/30	Epilimnion	5542703	1203060541	1017373	330213	Gp0055751
PUAX	Lake Mendota	2012/3/15	Epilimnion	5693769	1224114086	1017376	330214	Gp0055752
PUBP	Lake Mendota	2012/4/2	Epilimnion	7969198	1682917082	1017379	330219	Gp0055758
PTXH	Lake Mendota	2012/5/5	Epilimnion	8733422	1876628041	1017382	330220	Gp0055759
PTXO	Lake Mendota	2012/5/17	Epilimnion	6109807	1330081791	1017385	330225	Gp0055771
PTXT	Lake Mendota	2012/6/2	Epilimnion	5328212	1151828507	1017388	330226	Gp0055772
PTYO	Lake Mendota	2012/6/8	Epilimnion	5981956	1287243079	1017391	330231	Gp0055779
PTYW	Lake Mendota	2012/6/15	Epilimnion	5986251	1295480566	1017394	330232	Gp0055780
PTZA	Lake Mendota	2012/6/22	Epilimnion	7086657	1488402766	1017397	330237	Gp0055796
PTXU	Lake Mendota	2012/6/29	Epilimnion	5666840	1235777677	1017400	330238	Gp0055797
PTXP	Lake Mendota	2012/7/6	Epilimnion	8318082	1757344515	1017403	330243	Gp0055805
PTXN	Lake Mendota	2012/7/13	Epilimnion	7223333	1538117625	1017406	330244	Gp0055806
PTXC	Lake Mendota	2012/7/20	Epilimnion	5578260	1213337649	1017412	330250	Gp0055824
PTYY	Lake Mendota	2012/7/27	Epilimnion	6988402	1519901586	1017409	330249	Gp0055823
PTYZ	Lake Mendota	2012/8/3	Epilimnion	4866547	1064725978	1017415	330255	Gp0055837
PTYU	Lake Mendota	2012/8/17	Epilimnion	5517305	1206681068	1017418	330260	Gp0055843
PUAB	Lake Mendota	2012/8/24	Epilimnion	5358832	1164885343	1017421	330261	Gp0055844
PTZU	Lake Mendota	2012/8/31	Epilimnion	7653618	1634481008	1017424	330266	Gp0055851
PTZY	Lake Mendota	2012/9/7	Epilimnion	6252799	1339963408	1017427	330267	Gp0055852
PUBG	Lake Mendota	2012/9/13	Epilimnion	5667491	1249076278	1017430	330174	Gp0055648
PUBN	Lake Mendota	2012/9/21	Epilimnion	5723604	1238468238	1017433	330175	Gp0055649
PUAW	Lake Mendota	2012/9/27	Epilimnion	4611608	1013137120	1017436	330191	Gp0055669
PUAY	Lake Mendota	2012/10/8	Epilimnion	5605883	1238262033	1017439	330176	Gp0055651
PTXG	Lake Mendota	2012/10/12	Epilimnion	5649217	1231682088	1017442	330193	Gp0055671
PTXX	Lake Mendota	2012/10/22	Epilimnion	4146005	922083583	1017445	330178	Gp0055653
PTXZ	Lake Mendota	2012/10/26	Epilimnion	2698103	628496322	1017448	330194	Gp0055673
PTYX	Lake Mendota	2012/11/5	Epilimnion	7014953	1501825318	1017451	330190	Gp0055668
PTYT	Lake Mendota	2012/11/9	Epilimnion	6000059	1316144318	1017454	330208	Gp0055687
PTZN	Lake Mendota	2012/11/16	Epilimnion	7266101	1563007667	1017457	330192	Gp0055670
IHUW	Trout Bog Lake	2007/6/7	Epilimnion	6638796	1392397152	404803	336784	Gp0053720
IHUT	Trout Bog Lake	2007/6/13	Epilimnion	3102335	650250531	404804	337749	Gp0053362
IHWC	Trout Bog Lake	2007/6/27	Epilimnion	9804658	2107877895	404805	337768	Gp0053425
IHUX	Trout Bog Lake	2007/7/2	Epilimnion	10515386	2242579403	404806	337770	Gp0053426
IHUY	Trout Bog Lake	2007/7/12	Epilimnion	10740970	2277457362	404807	337771	Gp0053427
IHWZ	Trout Bog Lake	2007/7/25	Epilimnion	4484120	975139801	404808	337772	Gp0053428
IHPZ	Trout Bog Lake	2007/7/31	Epilimnion	3703616	832073241	404809	337773	Gp0053429
IHSH	Trout Bog Lake	2007/8/9	Epilimnion	6320628	1394408859	404810	337775	Gp0053431
IHSG	Trout Bog Lake	2007/8/20	Epilimnion	7133513	1456723924	404811	337774	Gp0053430
IHSF	Trout Bog Lake	2007/8/27	Epilimnion	6011592	1311053510	404812	337776	Gp0053432
IHSC	Trout Bog Lake	2007/9/17	Epilimnion	14959994	3185124608	404814	337777	Gp0053434
IHTY	Trout Bog Lake	2007/10/1	Epilimnion	8594071	1833278169	404815	337784	Gp0053452
IHTW	Trout Bog Lake	2007/10/16	Epilimnion	8037527	1676338976	404816	337785	Gp0053453
IHTU	Trout Bog Lake	2007/11/5	Epilimnion	5668497	1255020996	404817	337786	Gp0053454
IHTX	Trout Bog Lake	2007/11/14	Epilimnion	12654254	2685869385	404859	337787	Gp0053455
IHTP	Trout Bog Lake	2008/4/30	Epilimnion	1183351	260473483	404860	337788	Gp0053456
IHTS	Trout Bog Lake	2008/5/22	Epilimnion	690898	147265030	404861	337789	Gp0053457
IHTT	Trout Bog Lake	2008/5/29	Epilimnion	1593632	340015005	404862	337790	Gp0053458
IHTI	Trout Bog Lake	2008/6/13	Epilimnion	2455241	515243816	404863	337791	Gp0053459
IHTN	Trout Bog Lake	2008/6/24	Epilimnion	5393395	1112641791	404864	337792	Gp0053460
IHTO	Trout Bog Lake	2008/7/1	Epilimnion	4337884	922875764	404865	337793	Gp0053461
IHPI	Trout Bog Lake	2008/7/8	Epilimnion	611509	131273063	404866	336718	Gp0053511
IHTA	Trout Bog Lake	2008/7/15	Epilimnion	6477913	1435579792	404867	336719	Gp0053512
IHTB	Trout Bog Lake	2008/7/22	Epilimnion	286129	61746695	404868	336720	Gp0053513
IHSY	Trout Bog Lake	2008/7/29	Epilimnion	30817664	6963120710	404869	336721	Gp0053514
IHSZ	Trout Bog Lake	2008/8/5	Epilimnion	7277550	1625625048	404870	336727	Gp0053527
IHTH	Trout Bog Lake	2008/8/12	Epilimnion	4266471	957146154	404871	337750	Gp0053363
IHTF	Trout Bog Lake	2008/8/19	Epilimnion	6825155	1490237680	404872	337751	Gp0053364
IHTG	Trout Bog Lake	2008/8/25	Epilimnion	10264750	2266038417	404873	337752	Gp0053365
IHSP	Trout Bog Lake	2008/9/9	Epilimnion	7113079	1547698911	404874	337753	Gp0053366
IHTC	Trout Bog Lake	2008/9/20	Epilimnion	7292233	1575815611	404875	337754	Gp0053367
IHSX	Trout Bog Lake	2008/10/4	Epilimnion	5396041	1198927313	404876	337832	Gp0053852
IHSO	Trout Bog Lake	2008/10/23	Epilimnion	9531420	2033383110	404877	336669	Gp0054228
IHSU	Trout Bog Lake	2009/5/29	Epilimnion	12942806	2826243823	404878	336670	Gp0054229
IHSW	Trout Bog Lake	2009/6/3	Epilimnion	10167506	2215531542	404879	336675	Gp0054250
IHSS	Trout Bog Lake	2009/6/8	Epilimnion	642834	136411816	404880	336676	Gp0054251
IHSN	Trout Bog Lake	2009/6/23	Epilimnion	7505818	1525747667	404882	336677	Gp0054253
IHSI	Trout Bog Lake	2009/6/29	Epilimnion	4369945	925058464	404883	336678	Gp0054254
IHPX	Trout Bog Lake	2009/7/7	Epilimnion	6653197	1412402963	404884	337755	Gp0053368
IHPW	Trout Bog Lake	2009/7/13	Epilimnion	6944310	1478761364	404885	336679	Gp0054255
IHPT	Trout Bog Lake	2009/7/21	Epilimnion	7798863	1603245261	404886	336680	Gp0054256
IHPP	Trout Bog Lake	2009/7/27	Epilimnion	2412328	509322211	404887	336681	Gp0054257
IHPS	Trout Bog Lake	2009/8/3	Epilimnion	7146678	1512055489	404888	336682	Gp0054258
IHXC	Trout Bog Lake	2009/8/11	Epilimnion	8206195	1750698527	404889	336683	Gp0054259
IHXB	Trout Bog Lake	2009/8/18	Epilimnion	6754392	1442164299	404890	336684	Gp0054260
IHXI	Trout Bog Lake	2007/5/28	Hypolimnion	1612380	342563544	404891	336685	Gp0054261
IHWF	Trout Bog Lake	2007/6/7	Hypolimnion	3708198	801080302	404892	336728	Gp0053528
IHUS	Trout Bog Lake	2007/6/13	Hypolimnion	3511992	752939133	404893	336729	Gp0053529
IHWI	Trout Bog Lake	2007/6/27	Hypolimnion	8371360	1796913700	404894	336730	Gp0053530
IHWN	Trout Bog Lake	2007/7/2	Hypolimnion	7116839	1488046660	404895	336731	Gp0053531
IHWG	Trout Bog Lake	2007/7/12	Hypolimnion	7400745	1533862767	404896	336732	Gp0053532
IHWH	Trout Bog Lake	2007/7/25	Hypolimnion	9958688	2174005593	404897	336733	Gp0053533
IHUZ	Trout Bog Lake	2007/7/31	Hypolimnion	10125002	2143406512	404898	337833	Gp0053853
IHSA	Trout Bog Lake	2007/8/9	Hypolimnion	6834363	1426065221	404899	336734	Gp0053534
IHWA	Trout Bog Lake	2007/8/20	Hypolimnion	6241863	1366349514	404900	336735	Gp0053535
IHWY	Trout Bog Lake	2007/8/27	Hypolimnion	5310084	1116544989	404901	336736	Gp0053536
IHWB	Trout Bog Lake	2007/9/10	Hypolimnion	5241353	1108252187	404902	337834	Gp0053854
IHWU	Trout Bog Lake	2007/9/17	Hypolimnion	6177609	1296750406	404903	336686	Gp0054262
IHXG	Trout Bog Lake	2007/10/1	Hypolimnion	5779147	1230338286	404904	336687	Gp0054263
IHXO	Trout Bog Lake	2007/10/16	Hypolimnion	6100129	1285584479	404905	336688	Gp0054264
IHXN	Trout Bog Lake	2007/11/5	Hypolimnion	6434372	1381886862	404906	336689	Gp0054265
IHXW	Trout Bog Lake	2007/11/14	Hypolimnion	4291617	906676917	404907	336738	Gp0053555
IHPY	Trout Bog Lake	2008/5/22	Hypolimnion	6990840	1571558807	404908	336739	Gp0053556
IHSB	Trout Bog Lake	2008/5/29	Hypolimnion	5422624	1165163015	404909	336740	Gp0053557
IHWS	Trout Bog Lake	2008/6/13	Hypolimnion	2433752	524125272	404910	337756	Gp0053369
IHWX	Trout Bog Lake	2008/7/1	Hypolimnion	9589080	2054399624	404912	336742	Gp0053559
IHWW	Trout Bog Lake	2008/7/8	Hypolimnion	4149315	896531905	404913	336743	Gp0053560
IHXP	Trout Bog Lake	2008/7/15	Hypolimnion	14530892	3157963623	404914	336690	Gp0054266
IHXT	Trout Bog Lake	2008/7/22	Hypolimnion	9560844	2134565324	404915	336691	Gp0054267
IHXH	Trout Bog Lake	2008/7/29	Hypolimnion	8498462	1818080350	404916	336692	Gp0054268
IHXA	Trout Bog Lake	2008/8/5	Hypolimnion	7836070	1733914789	404917	336789	Gp0053744
IHXF	Trout Bog Lake	2008/8/12	Hypolimnion	5095520	1131822927	404918	336744	Gp0053561
IHXU	Trout Bog Lake	2008/8/19	Hypolimnion	6258676	1351877737	404919	336790	Gp0053745
IHXS	Trout Bog Lake	2008/8/25	Hypolimnion	7213339	1560291546	404920	336791	Gp0053746
IHXX	Trout Bog Lake	2008/9/9	Hypolimnion	9324966	2008140074	404921	336792	Gp0053747
IHPO	Trout Bog Lake	2008/9/20	Hypolimnion	3302507	724004244	404922	336793	Gp0053748
IHWP	Trout Bog Lake	2008/10/4	Hypolimnion	11182694	2430252063	404923	336794	Gp0053749
IHPN	Trout Bog Lake	2008/10/23	Hypolimnion	9232161	1978530700	404924	336795	Gp0053750
IHWT	Trout Bog Lake	2009/5/29	Hypolimnion	9220427	2018911602	404925	336796	Gp0053751
IHTZ	Trout Bog Lake	2009/6/3	Hypolimnion	14080581	2931959657	404926	336797	Gp0053752
IHXY	Trout Bog Lake	2009/6/15	Hypolimnion	8169605	1725473164	404928	337814	Gp0053754
IHUN	Trout Bog Lake	2009/6/23	Hypolimnion	11495928	2449086088	404929	337815	Gp0053755
IHUO	Trout Bog Lake	2009/6/29	Hypolimnion	8365964	1745220927	404930	337816	Gp0053756
IHUP	Trout Bog Lake	2009/7/7	Hypolimnion	11981263	2557580219	404931	337817	Gp0053757
IHUA	Trout Bog Lake	2009/7/13	Hypolimnion	10939925	2297592555	404932	337818	Gp0053758
IHUB	Trout Bog Lake	2009/7/21	Hypolimnion	4407018	917718303	404933	337819	Gp0053759
IHUC	Trout Bog Lake	2009/7/27	Hypolimnion	9714025	2042797905	404934	337820	Gp0053760
IHUH	Trout Bog Lake	2009/8/3	Hypolimnion	7410276	1520796010	404935	337821	Gp0053761
IHUI	Trout Bog Lake	2009/8/11	Hypolimnion	5489435	1107508420	404936	337822	Gp0053762
IHUF	Trout Bog Lake	2009/8/18	Hypolimnion	10084366	2133116346	404937	337826	Gp0053793
List of metagenomic datasets from Lake Mendota and Trout Bog Lake. For each time point, the total number of QC’d reads and bp generated is indicated, alongside the lake, date, and layer of sampling.
